# Supplementary material for: Emergence and Persistent Circulation of Highly Pathogenic Avian Influenza Virus A (H5N8) in Kosovo, May 2021–May 2022
Source: Microorganisms. 2023 Sep 2;11(9):2226. doi: 10.3390/microorganisms11092226 (PMC10534373; doi:10.3390/microorganisms11092226)
Supplement: Supplementary file 1 [file microorganisms-11-02226-s001.zip]

Archive with 9 entries (9 files):
- Supplementary Figure S1_PB2_tree.pdf
- Supplementary Figure S2_PB1_tree.pdf
- Supplementary Figure S3_PA_tree.pdf
- Supplementary Figure S4_NP_tree.pdf
- Supplementary Figure S5_NA-N8_tree.pdf
- Supplementary Figure S6_M_tree.pdf
- Supplementary Figure S7_NS_tree.pdf
- Supplementary Table S1. Primer_probe sequences used in the initial screening of the suspected outbreaks in the Kosovo Food and Veterinary Laboratory.pdf
- Supplementary Table S2_gisaid_acknowledge_table_2023-05-26.xls
