# Supplementary material for: Emergence and Persistent Circulation of Highly Pathogenic Avian Influenza Virus A (H5N8) in Kosovo, May 2021–May 2022
Source: Microorganisms. 2023 Sep 2;11(9):2226. doi: 10.3390/microorganisms11092226 (PMC10534373; doi:10.3390/microorganisms11092226)
Supplement: Supplementary file 1 [file microorganisms-11-02226-s001.zip › Supplementary Table S2_gisaid_acknowledge_table_2023-05-26.xls]

## Sheet: Acknowledge Table
We gratefully acknowledge the authors, originating and submitting laboratories of the sequences from GISAID’s EpiFlu™ Database on which this research is based in part. The list is detailed below. All submitters of data may be contacted directly via www.gisaid.org
Country	Collection date	Isolate-ID	Isolate name	Originating Lab	Submitting Lab	Authors
Netherlands	2020-Oct-17	EPI_ISL_591075	A/mute swan/Netherlands/20015931-001/2020	Wageningen Bioveterinary Research	Wageningen Bioveterinary Research	Beerens, Nancy; Harders, Frank; Verschuren-Pritz, Sylvia; Roose, Marit; Germeraad, Evelien; Engelsma, Marc; Bossers, Alex; Heutink, Rene
Netherlands	2020-Oct-28	EPI_ISL_603132	A/chicken/Netherlands/20016597-026030/2020	Wageningen Bioveterinary Research	Wageningen Bioveterinary Research	Beerens, Nancy; Harders, Frank; Verschuren-Pritz, Sylvia; Roose, Marit; Germeraad, Evelien; Engelsma, Marc; Bossers, Alex; Heutink, Rene
Netherlands	2020-Oct-16	EPI_ISL_603133	A/Eurasian Wigeon/Netherlands/1/2020	Erasmus Medical Center	Erasmus Medical Center	n.a.
Netherlands	2020-Oct-16	EPI_ISL_603134	A/Eurasian Wigeon/Netherlands/4/2020	Erasmus Medical Center	Erasmus Medical Center	n.a.
Netherlands	2020-Oct-16	EPI_ISL_603135	A/Eurasian Wigeon/Netherlands/5/2020	Erasmus Medical Center	Erasmus Medical Center	n.a.
Netherlands	2020-Oct-16	EPI_ISL_603136	A/Eurasian Wigeon/Netherlands/7/2020	Erasmus Medical Center	Erasmus Medical Center	n.a.
Germany	2020-Oct-28	EPI_ISL_614400	A/barnacle goose/Germany-SH/AI02167/2020	Landeslabor Schleswig-Holstein	Friedrich-Loeffler-Institut	n.a.
Netherlands	2020-Nov-04	EPI_ISL_623075	A/chicken/Netherlands/20017138-016020/2020	Wageningen Bioveterinary Research	Wageningen Bioveterinary Research	Beerens, Nancy; Harders, Frank; Verschuren-Pritz, Sylvia; Roose, Marit; Germeraad, Evelien; Engelsma, Marc; Bossers, Alex; Heutink, Rene
Netherlands	2020-Oct-28	EPI_ISL_632314	A/greylag goose/Netherlands/20016582-004/2020	Wageningen Bioveterinary Research	Wageningen Bioveterinary Research	Beerens, Nancy; Harders, Frank; Verschuren-Pritz, Sylvia; Roose, Marit; Germeraad, Evelien; Engelsma, Marc; Bossers, Alex; Heutink, Rene
Netherlands	2020-Nov-02	EPI_ISL_632315	A/eurasian teal/Netherlands/20016896-013/2020	Wageningen Bioveterinary Research	Wageningen Bioveterinary Research	Beerens, Nancy; Harders, Frank; Verschuren-Pritz, Sylvia; Roose, Marit; Germeraad, Evelien; Engelsma, Marc; Bossers, Alex; Heutink, Rene
Netherlands	2020-Nov-01	EPI_ISL_632316	A/eurasian curlew/Netherlands/20016890-001/2020	Wageningen Bioveterinary Research	Wageningen Bioveterinary Research	Beerens, Nancy; Harders, Frank; Verschuren-Pritz, Sylvia; Roose, Marit; Germeraad, Evelien; Engelsma, Marc; Bossers, Alex; Heutink, Rene
Netherlands	2020-Nov-01	EPI_ISL_632317	A/barnacle goose/Netherlands/20016935-002/2020	Wageningen Bioveterinary Research	Wageningen Bioveterinary Research	Beerens, Nancy; Harders, Frank; Verschuren-Pritz, Sylvia; Roose, Marit; Germeraad, Evelien; Engelsma, Marc; Bossers, Alex; Heutink, Rene
Netherlands	2020-Nov-01	EPI_ISL_632318	A/greylag goose/Netherlands/20016879-001/2020	Wageningen Bioveterinary Research	Wageningen Bioveterinary Research	Beerens, Nancy; Harders, Frank; Verschuren-Pritz, Sylvia; Roose, Marit; Germeraad, Evelien; Engelsma, Marc; Bossers, Alex; Heutink, Rene
Netherlands	2020-Nov-09	EPI_ISL_632319	A/chicken/Netherlands/20017460-011015/2020	Wageningen Bioveterinary Research	Wageningen Bioveterinary Research	Beerens, Nancy; Harders, Frank; Verschuren-Pritz, Sylvia; Roose, Marit; Germeraad, Evelien; Engelsma, Marc; Bossers, Alex; Heutink, Rene
Denmark	2020-Oct-30	EPI_ISL_644737	A/peregrine falcon/Denmark/13776-1/2020-10-30(H5N5)	Statens Serumm Institute	Statens Serum Institute	Charlotte,Hjulsager
Denmark	2020-Nov-04	EPI_ISL_644824	A/barnacle goose/Denmark/14138-1/2020-11-04(H5N8)	Statens Serumm Institute	Statens Serum Institute	Charlotte,Hjulsager
Sweden	2020-Nov-13	EPI_ISL_647969	A/Turkey/Sweden/SVA201114SZ0001/20KN303106/2020	National Veterinary Institute, SVA	National Veterinary Institute	n.a.
Belgium	2020-Nov-18	EPI_ISL_660264	A/Gallus_gallus/Belgium/12168_002/2020	Sciensano - Animal Infectious Diseases	Sciensano, Department of Animal Infectious Diseases	Van Borm,Steven; Mathijs,Elisabeth; Vandenbussche,Frank; van den Berg,Thierry; Lambrecht,Bénédicte; Steensels,Mieke
Poland	2020-Nov-24	EPI_ISL_661177	A/chicken/Poland/448/2020	National Veterinary Research Institut Poland, PIWet-PIB	National Veterinary Research Institut Poland, PIWet-PIB	Świętoń E., Śmietanka K.
Belgium	2020-Nov-07	EPI_ISL_664102	A/Numenius_arquata/Belgium/11956_003/2020	Sciensano - Animal Infectious Diseases	Sciensano, Department of Animal Infectious Diseases	Van Borm,Steven; Mathijs,Elisabeth; Vandenbussche,Frank; van den Berg,Thierry; Lambrecht,Bénédicte; Steensels,Mieke
France	2020-Nov-10	EPI_ISL_667810	A/chicken/France/20P016448/2020	Anses (Ploufragan-Plouzané)	ANSES Agence Nationale De Securite Sanitaire De L’alimentation	n.a.
Sweden	2020-Nov-10	EPI_ISL_668456	A/Peregrine falcon/Sweden/SVA201117SZ0467/20KN003345/2020	National Veterinary Institute, SVA	National Veterinary Institute	n.a.
Sweden	2020-Nov-12	EPI_ISL_668457	A/barnacle goose/Sweden/SVA201117SZ0468/KN003355/2020	National Veterinary Institute, SVA	National Veterinary Institute	n.a.
Russian Federation	2020-Oct-09	EPI_ISL_684037	A/goose/Tatarstan/1730-2/2020	Federal Centre for Animal Health (ARRIAH) OIE Regional Reference Laboratory	Federal Centre for Animal Health (ARRIAH)	N., Zinyakov; P., Akshalova; P., Zhestkov; A., Kozlov; A., Andriyasov; E., Ovchinnikova; Z., Nikonova; V., Sosipatorova; L., Scherbakova; D., Andreychuk; I., Chvala
Netherlands	2020-Dec-04	EPI_ISL_693515	A/chicken/Netherlands/20019411-006010/2020	Wageningen Bioveterinary Research	Wageningen Bioveterinary Research	Beerens, Nancy; Harders, Frank; Pritz-Verschuren, Sylvia; Roose, Marit; Germeraad, Evelien; Engelsma, Marc; Bossers, Alex; Heutink, Rene
Sweden	2020-Nov-15	EPI_ISL_718223	A/barnacle goose/Sweden/SVA201125SZ0472/KN003488/2020	National Veterinary Institute, SVA	National Veterinary Institute	n.a.
Sweden	2020-Nov-25	EPI_ISL_722176	A/barnacle goose/Sweden/SVA201201SZ0353/KN003624/2020	National Veterinary Institute, SVA	National Veterinary Institute	n.a.
United Kingdom	2020-Dec-03	EPI_ISL_766052	A/turkey/England/038730/2020	Animal and Plant Health Agency (APHA)	Animal and Plant Health Agency (APHA)	n.a.
United Kingdom	2020-Dec-04	EPI_ISL_766053	A/turkey/England/039352/2020	Animal and Plant Health Agency (APHA)	Animal and Plant Health Agency (APHA)	n.a.
United Kingdom	2020-Dec-04	EPI_ISL_766054	A/turkey/England/039472/2020	Animal and Plant Health Agency (APHA)	Animal and Plant Health Agency (APHA)	n.a.
United Kingdom	2020-Dec-14	EPI_ISL_766056	A/falcon/England/041976/2020	Animal and Plant Health Agency (APHA)	Animal and Plant Health Agency (APHA)	n.a.
Netherlands	2020-Dec-11	EPI_ISL_775248	A/muscovy duck/Netherlands/20019914-001/2020	Wageningen Bioveterinary Research	Wageningen Bioveterinary Research	Beerens, Nancy; Harders, Frank; Pritz-Verschuren, Sylvia; Roose, Marit; Germeraad, Evelien; Engelsma, Marc; Bossers, Alex; Heutink, Rene
Netherlands	2020-Dec-13	EPI_ISL_775251	A/peregrine falcon/Netherlands/20020038-001/2020	Wageningen Bioveterinary Research	Wageningen Bioveterinary Research	Beerens, Nancy; Harders, Frank; Pritz-Verschuren, Sylvia; Roose, Marit; Germeraad, Evelien; Engelsma, Marc; Bossers, Alex; Heutink, Rene
Netherlands	2020-Dec-15	EPI_ISL_775253	A/mute swan/Netherlands/20020133-001/2020	Wageningen Bioveterinary Research	Wageningen Bioveterinary Research	Beerens, Nancy; Harders, Frank; Pritz-Verschuren, Sylvia; Roose, Marit; Germeraad, Evelien; Engelsma, Marc; Bossers, Alex; Heutink, Rene
Netherlands	2020-Dec-17	EPI_ISL_775266	A/black-headed gull/Netherlands/20020162-002/2020	Wageningen Bioveterinary Research	Wageningen Bioveterinary Research	Beerens, Nancy; Harders, Frank; Pritz-Verschuren, Sylvia; Roose, Marit; Germeraad, Evelien; Engelsma, Marc; Bossers, Alex; Heutink, Rene
Netherlands	2021-Jan-04	EPI_ISL_775267	A/turkey/Netherlands/21020942-001005/2021	Wageningen Bioveterinary Research	Wageningen Bioveterinary Research	Beerens, Nancy; Harders, Frank; Pritz-Verschuren, Sylvia; Roose, Marit; Germeraad, Evelien; Engelsma, Marc; Bossers, Alex; Heutink, Rene
Poland	2020-Dec-01	EPI_ISL_779129	A/turkey/Poland/464/2020(H5N8)	National Veterinary Research Institut Poland, PIWet-PIB	National Veterinary Research Institut Poland, PIWet-PIB	Swieton E., Smietanka K.
Sweden	2021-Jan-10	EPI_ISL_832205	A/Chicken/Sweden/SVA210111SZ0065/KN005298-IP1/2021	National Veterinary Institute, SVA	National Veterinary Institute	n.a.
Sweden	2021-Jan-13	EPI_ISL_832206	A/Turkey/Sweden/SVA210114SZ0001/KN009555-IP2/2021	National Veterinary Institute, SVA	National Veterinary Institute	n.a.
Sweden	2021-Jan-20	EPI_ISL_943551	A/Chicken/Sweden/SVA210121SZ0033/KN000273-IP3/2021	National Veterinary Institute, SVA	National Veterinary Institute	n.a.
Sweden	2021-Jan-16	EPI_ISL_943553	A/Chicken/Sweden/SVA210117SZ0004/KN011326-IP3/2021	National Veterinary Institute, SVA	National Veterinary Institute	n.a.
Denmark	2020-Nov-04	EPI_ISL_984670	A/barnacle goose/Denmark/14139-1/2020	Statens Serumm Institute	Statens Serum Institute	Yuan Liang, Charlotte Hjulsager
Denmark	2020-Nov-04	EPI_ISL_984673	A/barnacle goose/Denmark/14139-2/2020	Statens Serumm Institute	Statens Serum Institute	Yuan Liang, Charlotte Hjulsager
Denmark	2020-Nov-04	EPI_ISL_984675	A/barnacle goose/Denmark/14139-3/2020	Statens Serumm Institute	Statens Serum Institute	Yuan Liang, Charlotte Hjulsager
Denmark	2020-Nov-04	EPI_ISL_984680	A/black-headed gull/Denmark/14139-4/2020	Statens Serumm Institute	Statens Serum Institute	Yuan Liang, Charlotte Hjulsager
Denmark	2020-Nov-04	EPI_ISL_984681	A/barnacle goose/Denmark/14534-1/2020	Statens Serumm Institute	Statens Serum Institute	Yuan Liang, Charlotte Hjulsager
Denmark	2020-Nov-04	EPI_ISL_984684	A/barnacle goose/Denmark/14537-1/2020	Statens Serumm Institute	Statens Serum Institute	Yuan Liang, Charlotte Hjulsager
Denmark	2020-Nov-05	EPI_ISL_984686	A/barnacle goose/Denmark/14536-1/2020	Statens Serumm Institute	Statens Serum Institute	Yuan Liang, Charlotte Hjulsager
Denmark	2020-Nov-15	EPI_ISL_984688	A/barnacle goose/Denmark/14538-1/2020	Statens Serumm Institute	Statens Serum Institute	Yuan Liang, Charlotte Hjulsager
Denmark	2020-Nov-06	EPI_ISL_984690	A/peregrine falcon/Denmark/14596-1/2020	Statens Serumm Institute	Statens Serum Institute	Yuan Liang, Charlotte Hjulsager
Denmark	2020-Nov-06	EPI_ISL_984691	A/common buzzard/Denmark/14600-1/2020	Statens Serumm Institute	Statens Serum Institute	Yuan Liang, Charlotte Hjulsager
Denmark	2020-Nov-07	EPI_ISL_984692	A/barnacle goose/Denmark/14600-2/2020	Statens Serumm Institute	Statens Serum Institute	Yuan Liang, Charlotte Hjulsager
Denmark	2020-Nov-07	EPI_ISL_984693	A/barnacle goose/Denmark/14599-1/2020	Statens Serumm Institute	Statens Serum Institute	Yuan Liang, Charlotte Hjulsager
Denmark	2020-Nov-09	EPI_ISL_984694	A/graylag goose/Denmark/14535-1/2020	Statens Serumm Institute	Statens Serum Institute	Yuan Liang, Charlotte Hjulsager
Denmark	2020-Nov-15	EPI_ISL_984695	A/chicken/Denmark/14819-6/2020	Statens Serumm Institute	Statens Serum Institute	Yuan Liang, Charlotte Hjulsager
United Kingdom	2021-Jan-05	EPI_ISL_996003	A/chicken/Northern_Ireland/2021-000067_21VIR114-19/2021	AFBI - Agri-Food & Bioscience Institute	Istituto Zooprofilattico Sperimentale Delle Venezie	McMenamy, MJ.; Harkin, V.; Lemon, K.; Zecchin, B.; Fusaro, A.; Schivo, A.; Salviato, A.; Pastori, A.; Monne, I.; Terregino, C.
Czech Republic	2021-Feb-02	EPI_ISL_1033028	A/chicken/Czech Republic/2395/2021	State Veterinary Institute Prague	State Veterinary Institute Prague	Nagy,A; Cernikova,L; Stara,M
Czech Republic	2021-Feb-03	EPI_ISL_1033029	A/chicken/Czech Republic/2502-1/2021	State Veterinary Institute Prague	State Veterinary Institute Prague	Nagy,A; Cernikova,L; Stara,M
Czech Republic	2021-Feb-03	EPI_ISL_1033030	A/chicken/Czech Republic/2502-2/2021	State Veterinary Institute Prague	State Veterinary Institute Prague	Nagy,A; Cernikova,L; Stara,M
Czech Republic	2021-Feb-04	EPI_ISL_1033124	A/mute swan/Czech Republic/2600/2021	State Veterinary Institute Prague	State Veterinary Institute Prague	Nagy,A; Cernikova,L; Stara,M
Czech Republic	2021-Feb-04	EPI_ISL_1057106	A/mute swan/Czech Republic/2669-1/2021	State Veterinary Institute Prague	State Veterinary Institute Prague	Nagy,A; Cernikova,L; Stara,M
Czech Republic	2021-Feb-04	EPI_ISL_1058019	A/mute swan/Czech Republic/2669-2/2021	State Veterinary Institute Prague	State Veterinary Institute Prague	Nagy,A; Cernikova,L; Stara,M
Czech Republic	2021-Feb-10	EPI_ISL_1058020	A/chicken/Czech Republic/29392021	State Veterinary Institute Prague	State Veterinary Institute Prague	n.a.
Czech Republic	2021-Feb-12	EPI_ISL_1058021	A/chicken/Czech Republic/3099-1/2021	State Veterinary Institute Prague	State Veterinary Institute Prague	Nagy,A; Cernikova,L; Stara,M
Czech Republic	2021-Feb-12	EPI_ISL_1058022	A/chicken/Czech Republic/3099-2/2021	State Veterinary Institute Prague	State Veterinary Institute Prague	Nagy,A; Cernikova,L; Stara,M
Sweden	2021-Feb-03	EPI_ISL_1095363	A/Greylag goose/Sweden/SVA210209SZ0422/KN000346/2021	National Veterinary Institute, SVA	National Veterinary Institute	n.a.
Sweden	2021-Feb-07	EPI_ISL_1095365	A/Canada goose/Sweden/SVA210209SZ0420/KN000345/2021	National Veterinary Institute, SVA	National Veterinary Institute	n.a.
Sweden	2021-Feb-01	EPI_ISL_1095450	A/barnacle goose/Sweden/SVA210202SZ0453/KN000276/2021	National Veterinary Institute, SVA	National Veterinary Institute	n.a.
Sweden	2021-Jan-22	EPI_ISL_1095451	A/barnacle goose/Sweden/SVA210126SZ0462/KN000202/2021	National Veterinary Institute, SVA	National Veterinary Institute	n.a.
Sweden	2020-Nov-17	EPI_ISL_1095453	A/Turkey/Sweden/SVA201118SZ0002/KN305633-IP1/2020	National Veterinary Institute, SVA	National Veterinary Institute	n.a.
Sweden	2021-Feb-11	EPI_ISL_1095454	A/Common buzzard/Sweden/SVA210212SZ0284/KN000390/2021	National Veterinary Institute, SVA	National Veterinary Institute	n.a.
Russian Federation	2020-Oct-17	EPI_ISL_1114737	A/chicken/Kostroma/304-01/2020	State Research Center of Virology and Biotechnology (VECTOR)	State Research Center of Virology and Biotechnology (VECTOR)	Natalia,Goncharova; Ivan,Susloparov; Natalia,Kolosova; Alexey,Danilenko; Juliya,Bulanovich; Vasiliy,Marchenko; Alexander,Ryzhikov
Russian Federation	2020-Oct-17	EPI_ISL_1114738	A/chicken/Kostroma/304-03/2020	State Research Center of Virology and Biotechnology (VECTOR)	State Research Center of Virology and Biotechnology (VECTOR)	Natalia,Goncharova; Ivan,Susloparov; Natalia,Kolosova; Alexey,Danilenko; Juliya,Bulanovich; Vasiliy,Marchenko; Alexander,Ryzhikov
Russian Federation	2020-Oct-17	EPI_ISL_1114740	A/chicken/Kostroma/304-04/2020	State Research Center of Virology and Biotechnology (VECTOR)	State Research Center of Virology and Biotechnology (VECTOR)	Natalia,Goncharova; Ivan,Susloparov; Natalia,Kolosova; Alexey,Danilenko; Juliya,Bulanovich; Vasiliy,Marchenko; Alexander,Ryzhikov
Russian Federation	2020-Oct-17	EPI_ISL_1114741	A/chicken/Kostroma/304-06/2020	State Research Center of Virology and Biotechnology (VECTOR)	State Research Center of Virology and Biotechnology (VECTOR)	Natalia,Goncharova; Ivan,Susloparov; Natalia,Kolosova; Alexey,Danilenko; Juliya,Bulanovich; Vasiliy,Marchenko; Alexander,Ryzhikov
Russian Federation	2020-Oct-17	EPI_ISL_1114742	A/chicken/Kostroma/304-08/2020	State Research Center of Virology and Biotechnology (VECTOR)	State Research Center of Virology and Biotechnology (VECTOR)	Natalia,Goncharova; Ivan,Susloparov; Natalia,Kolosova; Alexey,Danilenko; Juliya,Bulanovich; Vasiliy,Marchenko; Alexander,Ryzhikov
Russian Federation	2020-Oct-17	EPI_ISL_1114745	A/chicken/Kostroma/304-10/2020	State Research Center of Virology and Biotechnology (VECTOR)	State Research Center of Virology and Biotechnology (VECTOR)	Natalia,Goncharova; Ivan,Susloparov; Natalia,Kolosova; Alexey,Danilenko; Juliya,Bulanovich; Vasiliy,Marchenko; Alexander,Ryzhikov
Russian Federation	2020-Oct-25	EPI_ISL_1114746	A/chicken/Rostov-on-Don/308-02/2020	State Research Center of Virology and Biotechnology (VECTOR)	State Research Center of Virology and Biotechnology (VECTOR)	Natalia,Goncharova; Ivan,Susloparov; Natalia,Kolosova; Alexey,Danilenko; Juliya,Bulanovich; Vasiliy,Marchenko; Alexander,Ryzhikov
Russian Federation	2020-Oct-25	EPI_ISL_1114747	A/chicken/Rostov-on-Don/308-03/2020	State Research Center of Virology and Biotechnology (VECTOR)	State Research Center of Virology and Biotechnology (VECTOR)	Natalia,Goncharova; Ivan,Susloparov; Natalia,Kolosova; Alexey,Danilenko; Juliya,Bulanovich; Vasiliy,Marchenko; Alexander,Ryzhikov
Russian Federation	2020-Oct-25	EPI_ISL_1114748	A/chicken/Rostov-on-Don/308-04/2020	State Research Center of Virology and Biotechnology (VECTOR)	State Research Center of Virology and Biotechnology (VECTOR)	Natalia,Goncharova; Ivan,Susloparov; Natalia,Kolosova; Alexey,Danilenko; Juliya,Bulanovich; Vasiliy,Marchenko; Alexander,Ryzhikov
Russian Federation	2020-Dec-11	EPI_ISL_1114749	A/turkey/Stavropol/320-01/2020	State Research Center of Virology and Biotechnology (VECTOR)	State Research Center of Virology and Biotechnology (VECTOR)	Natalia,Goncharova; Ivan,Susloparov; Natalia,Kolosova; Alexey,Danilenko; Juliya,Bulanovich; Vasiliy,Marchenko; Alexander,Ryzhikov
Russian Federation	2020-Dec-11	EPI_ISL_1114750	A/turkey/Stavropol/320-02/2020	State Research Center of Virology and Biotechnology (VECTOR)	State Research Center of Virology and Biotechnology (VECTOR)	Natalia,Goncharova; Ivan,Susloparov; Natalia,Kolosova; Alexey,Danilenko; Juliya,Bulanovich; Vasiliy,Marchenko; Alexander,Ryzhikov
Russian Federation	2020-Dec-11	EPI_ISL_1114751	A/turkey/Stavropol/320-03/2020	State Research Center of Virology and Biotechnology (VECTOR)	State Research Center of Virology and Biotechnology (VECTOR)	Natalia,Goncharova; Ivan,Susloparov; Natalia,Kolosova; Alexey,Danilenko; Juliya,Bulanovich; Vasiliy,Marchenko; Alexander,Ryzhikov
Russian Federation	2020-Dec-31	EPI_ISL_1114752	A/mute swan/North Ossetia-Alania/325-01/2020	State Research Center of Virology and Biotechnology (VECTOR)	State Research Center of Virology and Biotechnology (VECTOR)	Natalia,Goncharova; Ivan,Susloparov; Natalia,Kolosova; Alexey,Danilenko; Juliya,Bulanovich; Vasiliy,Marchenko; Alexander,Ryzhikov
Russian Federation	2020-Dec-31	EPI_ISL_1114753	A/mute swan/North Ossetia-Alania/325-02/2020	State Research Center of Virology and Biotechnology (VECTOR)	State Research Center of Virology and Biotechnology (VECTOR)	Natalia,Goncharova; Ivan,Susloparov; Natalia,Kolosova; Alexey,Danilenko; Juliya,Bulanovich; Vasiliy,Marchenko; Alexander,Ryzhikov
Russian Federation	2020-Dec-31	EPI_ISL_1114754	A/mute swan/North Ossetia-Alania/325-03/2020	State Research Center of Virology and Biotechnology (VECTOR)	State Research Center of Virology and Biotechnology (VECTOR)	Natalia,Goncharova; Ivan,Susloparov; Natalia,Kolosova; Alexey,Danilenko; Juliya,Bulanovich; Vasiliy,Marchenko; Alexander,Ryzhikov
Russian Federation	2021-Jan-29	EPI_ISL_1114755	A/turkey/Rostov-on-Don/332-08/2021	State Research Center of Virology and Biotechnology (VECTOR)	State Research Center of Virology and Biotechnology (VECTOR)	Natalia,Goncharova; Ivan,Susloparov; Natalia,Kolosova; Alexey,Danilenko; Juliya,Bulanovich; Vasiliy,Marchenko; Alexander,Ryzhikov
Russian Federation	2021-Jan-29	EPI_ISL_1114756	A/turkey/Rostov-on-Don/332-08/2021	State Research Center of Virology and Biotechnology (VECTOR)	State Research Center of Virology and Biotechnology (VECTOR)	Natalia,Goncharova; Ivan,Susloparov; Natalia,Kolosova; Alexey,Danilenko; Juliya,Bulanovich; Vasiliy,Marchenko; Alexander,Ryzhikov
Russian Federation	2021-Jan-29	EPI_ISL_1114757	A/turkey/Rostov-on-Don/332-09/2021	State Research Center of Virology and Biotechnology (VECTOR)	State Research Center of Virology and Biotechnology (VECTOR)	Natalia,Goncharova; Ivan,Susloparov; Natalia,Kolosova; Alexey,Danilenko; Juliya,Bulanovich; Vasiliy,Marchenko; Alexander,Ryzhikov
Russian Federation	2021-Jan-29	EPI_ISL_1114758	A/turkey/Rostov-on-Don/332-10/2021	State Research Center of Virology and Biotechnology (VECTOR)	State Research Center of Virology and Biotechnology (VECTOR)	Natalia,Goncharova; Ivan,Susloparov; Natalia,Kolosova; Alexey,Danilenko; Juliya,Bulanovich; Vasiliy,Marchenko; Alexander,Ryzhikov
Russian Federation	2021-Jan-29	EPI_ISL_1114759	A/turkey/Rostov-on-Don/332-12/2021	State Research Center of Virology and Biotechnology (VECTOR)	State Research Center of Virology and Biotechnology (VECTOR)	Natalia,Goncharova; Ivan,Susloparov; Natalia,Kolosova; Alexey,Danilenko; Juliya,Bulanovich; Vasiliy,Marchenko; Alexander,Ryzhikov
Russian Federation	2021-Jan-05	EPI_ISL_1114760	A/chicken/Krasnodar/334-01/2021	State Research Center of Virology and Biotechnology (VECTOR)	State Research Center of Virology and Biotechnology (VECTOR)	Natalia,Goncharova; Ivan,Susloparov; Natalia,Kolosova; Alexey,Danilenko; Juliya,Bulanovich; Vasiliy,Marchenko; Alexander,Ryzhikov
Russian Federation	2021-Jan-05	EPI_ISL_1114761	A/chicken/Krasnodar/334-02/2021	State Research Center of Virology and Biotechnology (VECTOR)	State Research Center of Virology and Biotechnology (VECTOR)	Natalia,Goncharova; Ivan,Susloparov; Natalia,Kolosova; Alexey,Danilenko; Juliya,Bulanovich; Vasiliy,Marchenko; Alexander,Ryzhikov
Russian Federation	2021-Jan-05	EPI_ISL_1114762	A/chicken/Krasnodar/334-02/2021	State Research Center of Virology and Biotechnology (VECTOR)	State Research Center of Virology and Biotechnology (VECTOR)	Natalia,Goncharova; Ivan,Susloparov; Natalia,Kolosova; Alexey,Danilenko; Juliya,Bulanovich; Vasiliy,Marchenko; Alexander,Ryzhikov
Russian Federation	2021-Jan-05	EPI_ISL_1114763	A/chicken/Krasnodar/334-03/2021	State Research Center of Virology and Biotechnology (VECTOR)	State Research Center of Virology and Biotechnology (VECTOR)	Natalia,Goncharova; Ivan,Susloparov; Natalia,Kolosova; Alexey,Danilenko; Juliya,Bulanovich; Vasiliy,Marchenko; Alexander,Ryzhikov
United Kingdom	2020-Dec-15	EPI_ISL_1122425	A/chicken/England/043315/2020	Animal and Plant Health Agency (APHA)	Animal and Plant Health Agency (APHA)	n.a.
United Kingdom	2020-Dec-16	EPI_ISL_1123263	A/chicken/Scotland/043405/2020	Animal and Plant Health Agency (APHA)	Animal and Plant Health Agency (APHA)	n.a.
United Kingdom	2020-Dec-17	EPI_ISL_1123350	A/chicken/England/043683/2020	Animal and Plant Health Agency (APHA)	Animal and Plant Health Agency (APHA)	n.a.
United Kingdom	2020-Dec-18	EPI_ISL_1123351	A/duck/England/043628/2020	Animal and Plant Health Agency (APHA)	Animal and Plant Health Agency (APHA)	n.a.
United Kingdom	2020-Dec-25	EPI_ISL_1123352	A/chicken/England/045984/2020	Animal and Plant Health Agency (APHA)	Animal and Plant Health Agency (APHA)	n.a.
United Kingdom	2020-Dec-27	EPI_ISL_1123353	A/duck/England/046311/2020	Animal and Plant Health Agency (APHA)	Animal and Plant Health Agency (APHA)	n.a.
United Kingdom	2020-Dec-28	EPI_ISL_1123354	A/chicken/England/046491/2020	Animal and Plant Health Agency (APHA)	Animal and Plant Health Agency (APHA)	n.a.
United Kingdom	2021-Jan-27	EPI_ISL_1123355	A/pheasant/Wales/000252/2021	Animal and Plant Health Agency (APHA)	Animal and Plant Health Agency (APHA)	n.a.
United Kingdom	2020-Nov-08	EPI_ISL_1123357	A/brent_goose/England/233339/2020	Animal and Plant Health Agency (APHA)	Animal and Plant Health Agency (APHA)	n.a.
United Kingdom	2020-Nov-12	EPI_ISL_1123358	A/brent_goose/England/095684/2020	Animal and Plant Health Agency (APHA)	Animal and Plant Health Agency (APHA)	n.a.
United Kingdom	2020-Nov-10	EPI_ISL_1123359	A/mute swan/England/263814/2020	Animal and Plant Health Agency (APHA)	Animal and Plant Health Agency (APHA)	n.a.
United Kingdom	2020-Dec-01	EPI_ISL_1123360	A/mute_swan/England/234135/2020	Animal and Plant Health Agency (APHA)	Animal and Plant Health Agency (APHA)	n.a.
United Kingdom	2021-Feb-10	EPI_ISL_1123361	A/pheasant/Scotland/000348/2021	Animal and Plant Health Agency (APHA)	Animal and Plant Health Agency (APHA)	n.a.
Netherlands	2020-Oct-27	EPI_ISL_1139014	A/barnacle goose/Netherlands/20016511-002/2020	Wageningen Bioveterinary Research	Wageningen Bioveterinary Research	Beerens, Nancy; Harders, Frank; Pritz-Verschuren, Sylvia; Roose, Marit; Germeraad, Evelien; Engelsma, Marc; Bossers, Alex; Heutink, Rene
Netherlands	2020-Oct-26	EPI_ISL_1139015	A/wild bird/Netherlands/20016515-002/2020	Wageningen Bioveterinary Research	Wageningen Bioveterinary Research	Beerens, Nancy; Harders, Frank; Pritz-Verschuren, Sylvia; Roose, Marit; Germeraad, Evelien; Engelsma, Marc; Bossers, Alex; Heutink, Rene
Netherlands	2020-Oct-27	EPI_ISL_1139016	A/mute swan/Netherlands/20016516-001/2020	Wageningen Bioveterinary Research	Wageningen Bioveterinary Research	Beerens, Nancy; Harders, Frank; Pritz-Verschuren, Sylvia; Roose, Marit; Germeraad, Evelien; Engelsma, Marc; Bossers, Alex; Heutink, Rene
Netherlands	2020-Oct-28	EPI_ISL_1139017	A/mute swan/Netherlands/20016634-001/2020	Wageningen Bioveterinary Research	Wageningen Bioveterinary Research	Beerens, Nancy; Harders, Frank; Pritz-Verschuren, Sylvia; Roose, Marit; Germeraad, Evelien; Engelsma, Marc; Bossers, Alex; Heutink, Rene
Netherlands	2020-Oct-28	EPI_ISL_1139018	A/cormorant/Netherlands/20016582-005/2020	Wageningen Bioveterinary Research	Wageningen Bioveterinary Research	Beerens, Nancy; Harders, Frank; Pritz-Verschuren, Sylvia; Roose, Marit; Germeraad, Evelien; Engelsma, Marc; Bossers, Alex; Heutink, Rene
Netherlands	2020-Oct-28	EPI_ISL_1139019	A/mute swan/Netherlands/20016618-001/2020	Wageningen Bioveterinary Research	Wageningen Bioveterinary Research	Beerens, Nancy; Harders, Frank; Pritz-Verschuren, Sylvia; Roose, Marit; Germeraad, Evelien; Engelsma, Marc; Bossers, Alex; Heutink, Rene
Netherlands	2020-Oct-29	EPI_ISL_1139020	A/greylag goose/Netherlands/20016756-001/2020	Wageningen Bioveterinary Research	Wageningen Bioveterinary Research	Beerens, Nancy; Harders, Frank; Pritz-Verschuren, Sylvia; Roose, Marit; Germeraad, Evelien; Engelsma, Marc; Bossers, Alex; Heutink, Rene
Netherlands	2020-Oct-29	EPI_ISL_1139021	A/eurasian wigeon/Netherlands/20016758-001/2020	Wageningen Bioveterinary Research	Wageningen Bioveterinary Research	Beerens, Nancy; Harders, Frank; Pritz-Verschuren, Sylvia; Roose, Marit; Germeraad, Evelien; Engelsma, Marc; Bossers, Alex; Heutink, Rene
Netherlands	2020-Oct-29	EPI_ISL_1139022	A/barnacle goose/Netherlands/20016888-001/2020	Wageningen Bioveterinary Research	Wageningen Bioveterinary Research	Beerens, Nancy; Harders, Frank; Pritz-Verschuren, Sylvia; Roose, Marit; Germeraad, Evelien; Engelsma, Marc; Bossers, Alex; Heutink, Rene
Netherlands	2020-Nov-02	EPI_ISL_1139023	A/short-eared owl/Netherlands/20016896-017/2020	Wageningen Bioveterinary Research	Wageningen Bioveterinary Research	Beerens, Nancy; Harders, Frank; Pritz-Verschuren, Sylvia; Roose, Marit; Germeraad, Evelien; Engelsma, Marc; Bossers, Alex; Heutink, Rene
Netherlands	2020-Nov-02	EPI_ISL_1139024	A/mute swan/Netherlands/20016973-001/2020	Wageningen Bioveterinary Research	Wageningen Bioveterinary Research	Beerens, Nancy; Harders, Frank; Pritz-Verschuren, Sylvia; Roose, Marit; Germeraad, Evelien; Engelsma, Marc; Bossers, Alex; Heutink, Rene
Netherlands	2020-Nov-02	EPI_ISL_1139025	A/barnacle goose/Netherlands/20016974-002/2020	Wageningen Bioveterinary Research	Wageningen Bioveterinary Research	Beerens, Nancy; Harders, Frank; Pritz-Verschuren, Sylvia; Roose, Marit; Germeraad, Evelien; Engelsma, Marc; Bossers, Alex; Heutink, Rene
Netherlands	2020-Nov-02	EPI_ISL_1139026	A/greylag goose/Netherlands/20016975-004/2020	Wageningen Bioveterinary Research	Wageningen Bioveterinary Research	Beerens, Nancy; Harders, Frank; Pritz-Verschuren, Sylvia; Roose, Marit; Germeraad, Evelien; Engelsma, Marc; Bossers, Alex; Heutink, Rene
Netherlands	2020-Nov-03	EPI_ISL_1139027	A/egyptian goose/Netherlands/20017027-002/2020	Wageningen Bioveterinary Research	Wageningen Bioveterinary Research	Beerens, Nancy; Harders, Frank; Pritz-Verschuren, Sylvia; Roose, Marit; Germeraad, Evelien; Engelsma, Marc; Bossers, Alex; Heutink, Rene
Netherlands	2020-Nov-03	EPI_ISL_1139028	A/barnacle goose/Netherlands/20017051-001/2020	Wageningen Bioveterinary Research	Wageningen Bioveterinary Research	Beerens, Nancy; Harders, Frank; Pritz-Verschuren, Sylvia; Roose, Marit; Germeraad, Evelien; Engelsma, Marc; Bossers, Alex; Heutink, Rene
Netherlands	2020-Nov-03	EPI_ISL_1139029	A/barnacle goose/Netherlands/20017051-006/2020	Wageningen Bioveterinary Research	Wageningen Bioveterinary Research	Beerens, Nancy; Harders, Frank; Pritz-Verschuren, Sylvia; Roose, Marit; Germeraad, Evelien; Engelsma, Marc; Bossers, Alex; Heutink, Rene
Netherlands	2020-Nov-03	EPI_ISL_1139030	A/barnacle goose/Netherlands/20017052-001/2020	Wageningen Bioveterinary Research	Wageningen Bioveterinary Research	Beerens, Nancy; Harders, Frank; Pritz-Verschuren, Sylvia; Roose, Marit; Germeraad, Evelien; Engelsma, Marc; Bossers, Alex; Heutink, Rene
Netherlands	2020-Nov-04	EPI_ISL_1139031	A/mute swan/Netherlands/20017131-006/2020	Wageningen Bioveterinary Research	Wageningen Bioveterinary Research	Beerens, Nancy; Harders, Frank; Pritz-Verschuren, Sylvia; Roose, Marit; Germeraad, Evelien; Engelsma, Marc; Bossers, Alex; Heutink, Rene
Netherlands	2020-Nov-04	EPI_ISL_1139032	A/barnacle goose/Netherlands/20017159-006/2020	Wageningen Bioveterinary Research	Wageningen Bioveterinary Research	Beerens, Nancy; Harders, Frank; Pritz-Verschuren, Sylvia; Roose, Marit; Germeraad, Evelien; Engelsma, Marc; Bossers, Alex; Heutink, Rene
Netherlands	2020-Nov-06	EPI_ISL_1139033	A/greylag goose/Netherlands/20017399-006/2020	Wageningen Bioveterinary Research	Wageningen Bioveterinary Research	Beerens, Nancy; Harders, Frank; Pritz-Verschuren, Sylvia; Roose, Marit; Germeraad, Evelien; Engelsma, Marc; Bossers, Alex; Heutink, Rene
Netherlands	2020-Nov-07	EPI_ISL_1139034	A/barnacle goose/Netherlands/20017405-002/2020	Wageningen Bioveterinary Research	Wageningen Bioveterinary Research	Beerens, Nancy; Harders, Frank; Pritz-Verschuren, Sylvia; Roose, Marit; Germeraad, Evelien; Engelsma, Marc; Bossers, Alex; Heutink, Rene
Netherlands	2020-Oct-30	EPI_ISL_1139035	A/greylag goose/Netherlands/20016877-001/2020	Wageningen Bioveterinary Research	Wageningen Bioveterinary Research	Beerens, Nancy; Harders, Frank; Pritz-Verschuren, Sylvia; Roose, Marit; Germeraad, Evelien; Engelsma, Marc; Bossers, Alex; Heutink, Rene
Netherlands	2020-Oct-31	EPI_ISL_1139036	A/brant goose/Netherlands/20016948-002/2020	Wageningen Bioveterinary Research	Wageningen Bioveterinary Research	Beerens, Nancy; Harders, Frank; Pritz-Verschuren, Sylvia; Roose, Marit; Germeraad, Evelien; Engelsma, Marc; Bossers, Alex; Heutink, Rene
Netherlands	2020-Oct-31	EPI_ISL_1139037	A/barnacle goose/Netherlands/20016951-001/2020	Wageningen Bioveterinary Research	Wageningen Bioveterinary Research	Beerens, Nancy; Harders, Frank; Pritz-Verschuren, Sylvia; Roose, Marit; Germeraad, Evelien; Engelsma, Marc; Bossers, Alex; Heutink, Rene
Netherlands	2020-Nov-02	EPI_ISL_1139038	A/wild goose/Netherlands/20016959-001/2020	Wageningen Bioveterinary Research	Wageningen Bioveterinary Research	Beerens, Nancy; Harders, Frank; Pritz-Verschuren, Sylvia; Roose, Marit; Germeraad, Evelien; Engelsma, Marc; Bossers, Alex; Heutink, Rene
Netherlands	2020-Nov-02	EPI_ISL_1139039	A/mute swan/Netherlands/20016960-001/2020	Wageningen Bioveterinary Research	Wageningen Bioveterinary Research	Beerens, Nancy; Harders, Frank; Pritz-Verschuren, Sylvia; Roose, Marit; Germeraad, Evelien; Engelsma, Marc; Bossers, Alex; Heutink, Rene
Netherlands	2020-Nov-02	EPI_ISL_1139040	A/mute swan/Netherlands/20017061-001/2020	Wageningen Bioveterinary Research	Wageningen Bioveterinary Research	Beerens, Nancy; Harders, Frank; Pritz-Verschuren, Sylvia; Roose, Marit; Germeraad, Evelien; Engelsma, Marc; Bossers, Alex; Heutink, Rene
Netherlands	2020-Nov-03	EPI_ISL_1139041	A/greylag goose/Netherlands/20017064-002/2020	Wageningen Bioveterinary Research	Wageningen Bioveterinary Research	Beerens, Nancy; Harders, Frank; Pritz-Verschuren, Sylvia; Roose, Marit; Germeraad, Evelien; Engelsma, Marc; Bossers, Alex; Heutink, Rene
Netherlands	2020-Nov-03	EPI_ISL_1139042	A/mute swan/Netherlands/20017153-002/2020	Wageningen Bioveterinary Research	Wageningen Bioveterinary Research	Beerens, Nancy; Harders, Frank; Pritz-Verschuren, Sylvia; Roose, Marit; Germeraad, Evelien; Engelsma, Marc; Bossers, Alex; Heutink, Rene
Netherlands	2020-Nov-10	EPI_ISL_1139043	A/mute swan/Netherlands/20017547-002/2020	Wageningen Bioveterinary Research	Wageningen Bioveterinary Research	Beerens, Nancy; Harders, Frank; Pritz-Verschuren, Sylvia; Roose, Marit; Germeraad, Evelien; Engelsma, Marc; Bossers, Alex; Heutink, Rene
Netherlands	2020-Nov-10	EPI_ISL_1139044	A/eurasian oystercatcher/Netherlands/20017557-003/2020	Wageningen Bioveterinary Research	Wageningen Bioveterinary Research	Beerens, Nancy; Harders, Frank; Pritz-Verschuren, Sylvia; Roose, Marit; Germeraad, Evelien; Engelsma, Marc; Bossers, Alex; Heutink, Rene
Netherlands	2020-Nov-06	EPI_ISL_1139045	A/greylag goose/Netherlands/20017476-001/2020	Wageningen Bioveterinary Research	Wageningen Bioveterinary Research	Beerens, Nancy; Harders, Frank; Pritz-Verschuren, Sylvia; Roose, Marit; Germeraad, Evelien; Engelsma, Marc; Bossers, Alex; Heutink, Rene
Netherlands	2020-Nov-06	EPI_ISL_1139046	A/greater canada goose/Netherlands/20017479-002/2020	Wageningen Bioveterinary Research	Wageningen Bioveterinary Research	Beerens, Nancy; Harders, Frank; Pritz-Verschuren, Sylvia; Roose, Marit; Germeraad, Evelien; Engelsma, Marc; Bossers, Alex; Heutink, Rene
Netherlands	2020-Nov-06	EPI_ISL_1139047	A/northern lapwing/Netherlands/20017480-001/2020	Wageningen Bioveterinary Research	Wageningen Bioveterinary Research	Beerens, Nancy; Harders, Frank; Pritz-Verschuren, Sylvia; Roose, Marit; Germeraad, Evelien; Engelsma, Marc; Bossers, Alex; Heutink, Rene
Netherlands	2020-Nov-09	EPI_ISL_1139048	A/wild goose/Netherlands/20017495-002/2020	Wageningen Bioveterinary Research	Wageningen Bioveterinary Research	Beerens, Nancy; Harders, Frank; Pritz-Verschuren, Sylvia; Roose, Marit; Germeraad, Evelien; Engelsma, Marc; Bossers, Alex; Heutink, Rene
Netherlands	2020-Nov-01	EPI_ISL_1139049	A/gadwall/Netherlands/20017254-001/2020	Wageningen Bioveterinary Research	Wageningen Bioveterinary Research	Beerens, Nancy; Harders, Frank; Pritz-Verschuren, Sylvia; Roose, Marit; Germeraad, Evelien; Engelsma, Marc; Bossers, Alex; Heutink, Rene
Netherlands	2020-Nov-01	EPI_ISL_1139050	A/northern lapwing/Netherlands/20017255-001/2020	Wageningen Bioveterinary Research	Wageningen Bioveterinary Research	Beerens, Nancy; Harders, Frank; Pritz-Verschuren, Sylvia; Roose, Marit; Germeraad, Evelien; Engelsma, Marc; Bossers, Alex; Heutink, Rene
Netherlands	2020-Nov-03	EPI_ISL_1139051	A/greylag goose/Netherlands/20017256-002/2020	Wageningen Bioveterinary Research	Wageningen Bioveterinary Research	Beerens, Nancy; Harders, Frank; Pritz-Verschuren, Sylvia; Roose, Marit; Germeraad, Evelien; Engelsma, Marc; Bossers, Alex; Heutink, Rene
Netherlands	2020-Nov-05	EPI_ISL_1139076	A/common kestrel/Netherlands/20017381-001/2020	Wageningen Bioveterinary Research	Wageningen Bioveterinary Research	Beerens, Nancy; Harders, Frank; Pritz-Verschuren, Sylvia; Roose, Marit; Germeraad, Evelien; Engelsma, Marc; Bossers, Alex; Heutink, Rene
Netherlands	2020-Nov-06	EPI_ISL_1139078	A/pink-footed goose/Netherlands/20017382-001/2020	Wageningen Bioveterinary Research	Wageningen Bioveterinary Research	Beerens, Nancy; Harders, Frank; Pritz-Verschuren, Sylvia; Roose, Marit; Germeraad, Evelien; Engelsma, Marc; Bossers, Alex; Heutink, Rene
Netherlands	2020-Oct-29	EPI_ISL_1139079	A/barnacle goose/Netherlands/20016888-002/2020	Wageningen Bioveterinary Research	Wageningen Bioveterinary Research	Beerens, Nancy; Harders, Frank; Pritz-Verschuren, Sylvia; Roose, Marit; Germeraad, Evelien; Engelsma, Marc; Bossers, Alex; Heutink, Rene
Netherlands	2020-Oct-29	EPI_ISL_1139080	A/barnacle goose/Netherlands/20016888-003/2020	Wageningen Bioveterinary Research	Wageningen Bioveterinary Research	Beerens, Nancy; Harders, Frank; Pritz-Verschuren, Sylvia; Roose, Marit; Germeraad, Evelien; Engelsma, Marc; Bossers, Alex; Heutink, Rene
Netherlands	2020-Nov-02	EPI_ISL_1139081	A/greylag goose/Netherlands/20016896-001/2020	Wageningen Bioveterinary Research	Wageningen Bioveterinary Research	Beerens, Nancy; Harders, Frank; Pritz-Verschuren, Sylvia; Roose, Marit; Germeraad, Evelien; Engelsma, Marc; Bossers, Alex; Heutink, Rene
Netherlands	2020-Nov-02	EPI_ISL_1139082	A/barnacle goose/Netherlands/20016896-011/2020	Wageningen Bioveterinary Research	Wageningen Bioveterinary Research	Beerens, Nancy; Harders, Frank; Pritz-Verschuren, Sylvia; Roose, Marit; Germeraad, Evelien; Engelsma, Marc; Bossers, Alex; Heutink, Rene
Netherlands	2020-Nov-02	EPI_ISL_1139083	A/barnacle goose/Netherlands/20016896-012/2020	Wageningen Bioveterinary Research	Wageningen Bioveterinary Research	Beerens, Nancy; Harders, Frank; Pritz-Verschuren, Sylvia; Roose, Marit; Germeraad, Evelien; Engelsma, Marc; Bossers, Alex; Heutink, Rene
Netherlands	2020-Nov-02	EPI_ISL_1139084	A/eurasian wigeon/Netherlands/20016896-025/2020	Wageningen Bioveterinary Research	Wageningen Bioveterinary Research	Beerens, Nancy; Harders, Frank; Pritz-Verschuren, Sylvia; Roose, Marit; Germeraad, Evelien; Engelsma, Marc; Bossers, Alex; Heutink, Rene
Netherlands	2020-Nov-01	EPI_ISL_1139085	A/barnacle goose/Netherlands/20016935-003/2020	Wageningen Bioveterinary Research	Wageningen Bioveterinary Research	Beerens, Nancy; Harders, Frank; Pritz-Verschuren, Sylvia; Roose, Marit; Germeraad, Evelien; Engelsma, Marc; Bossers, Alex; Heutink, Rene
Netherlands	2020-Nov-07	EPI_ISL_1139086	A/greater canada goose/Netherlands/20017403-003/2020	Wageningen Bioveterinary Research	Wageningen Bioveterinary Research	Beerens, Nancy; Harders, Frank; Pritz-Verschuren, Sylvia; Roose, Marit; Germeraad, Evelien; Engelsma, Marc; Bossers, Alex; Heutink, Rene
Netherlands	2020-Nov-10	EPI_ISL_1139087	A/barnacle goose/Netherlands/20017557-001/2020	Wageningen Bioveterinary Research	Wageningen Bioveterinary Research	Beerens, Nancy; Harders, Frank; Pritz-Verschuren, Sylvia; Roose, Marit; Germeraad, Evelien; Engelsma, Marc; Bossers, Alex; Heutink, Rene
Netherlands	2020-Nov-10	EPI_ISL_1139088	A/barnacle goose/Netherlands/20017557-002/2020	Wageningen Bioveterinary Research	Wageningen Bioveterinary Research	Beerens, Nancy; Harders, Frank; Pritz-Verschuren, Sylvia; Roose, Marit; Germeraad, Evelien; Engelsma, Marc; Bossers, Alex; Heutink, Rene
Netherlands	2020-Nov-12	EPI_ISL_1139089	A/wild duck/Netherlands/20017794-001/2020	Wageningen Bioveterinary Research	Wageningen Bioveterinary Research	Beerens, Nancy; Harders, Frank; Pritz-Verschuren, Sylvia; Roose, Marit; Germeraad, Evelien; Engelsma, Marc; Bossers, Alex; Heutink, Rene
Netherlands	2020-Nov-12	EPI_ISL_1139090	A/common buzzard/Netherlands/20017824-001/2020	Wageningen Bioveterinary Research	Wageningen Bioveterinary Research	Beerens, Nancy; Harders, Frank; Pritz-Verschuren, Sylvia; Roose, Marit; Germeraad, Evelien; Engelsma, Marc; Bossers, Alex; Heutink, Rene
Netherlands	2020-Nov-10	EPI_ISL_1139091	A/muscovy duck/Netherlands/20017611-002/2020	Wageningen Bioveterinary Research	Wageningen Bioveterinary Research	Beerens, Nancy; Harders, Frank; Pritz-Verschuren, Sylvia; Roose, Marit; Germeraad, Evelien; Engelsma, Marc; Bossers, Alex; Heutink, Rene
Netherlands	2020-Nov-08	EPI_ISL_1139092	A/barnacle goose/Netherlands/20017713-002/2020	Wageningen Bioveterinary Research	Wageningen Bioveterinary Research	Beerens, Nancy; Harders, Frank; Pritz-Verschuren, Sylvia; Roose, Marit; Germeraad, Evelien; Engelsma, Marc; Bossers, Alex; Heutink, Rene
Netherlands	2020-Nov-10	EPI_ISL_1139093	A/gadwall/Netherlands/20017716-001/2020	Wageningen Bioveterinary Research	Wageningen Bioveterinary Research	Beerens, Nancy; Harders, Frank; Pritz-Verschuren, Sylvia; Roose, Marit; Germeraad, Evelien; Engelsma, Marc; Bossers, Alex; Heutink, Rene
Netherlands	2020-Nov-10	EPI_ISL_1139094	A/mute swan/Netherlands/20017717-002/2020	Wageningen Bioveterinary Research	Wageningen Bioveterinary Research	Beerens, Nancy; Harders, Frank; Pritz-Verschuren, Sylvia; Roose, Marit; Germeraad, Evelien; Engelsma, Marc; Bossers, Alex; Heutink, Rene
Netherlands	2020-Nov-01	EPI_ISL_1139095	A/great egret/Netherlands/20017754-002/2020	Wageningen Bioveterinary Research	Wageningen Bioveterinary Research	Beerens, Nancy; Harders, Frank; Pritz-Verschuren, Sylvia; Roose, Marit; Germeraad, Evelien; Engelsma, Marc; Bossers, Alex; Heutink, Rene
Netherlands	2020-Nov-01	EPI_ISL_1139096	A/wild goose/Netherlands/20017755-002/2020	Wageningen Bioveterinary Research	Wageningen Bioveterinary Research	Beerens, Nancy; Harders, Frank; Pritz-Verschuren, Sylvia; Roose, Marit; Germeraad, Evelien; Engelsma, Marc; Bossers, Alex; Heutink, Rene
Netherlands	2020-Nov-04	EPI_ISL_1139097	A/wild goose/Netherlands/20017761-002/2020	Wageningen Bioveterinary Research	Wageningen Bioveterinary Research	Beerens, Nancy; Harders, Frank; Pritz-Verschuren, Sylvia; Roose, Marit; Germeraad, Evelien; Engelsma, Marc; Bossers, Alex; Heutink, Rene
Netherlands	2020-Nov-10	EPI_ISL_1139098	A/eurasian wigeon/Netherlands/20017908-002/2020	Wageningen Bioveterinary Research	Wageningen Bioveterinary Research	Beerens, Nancy; Harders, Frank; Pritz-Verschuren, Sylvia; Roose, Marit; Germeraad, Evelien; Engelsma, Marc; Bossers, Alex; Heutink, Rene
Netherlands	2020-Nov-13	EPI_ISL_1139099	A/barnacle goose/Netherlands/20017984-004/2020	Wageningen Bioveterinary Research	Wageningen Bioveterinary Research	Beerens, Nancy; Harders, Frank; Pritz-Verschuren, Sylvia; Roose, Marit; Germeraad, Evelien; Engelsma, Marc; Bossers, Alex; Heutink, Rene
Netherlands	2020-Nov-08	EPI_ISL_1139100	A/barnacle goose/Netherlands/20017604-001/2020	Wageningen Bioveterinary Research	Wageningen Bioveterinary Research	Beerens, Nancy; Harders, Frank; Pritz-Verschuren, Sylvia; Roose, Marit; Germeraad, Evelien; Engelsma, Marc; Bossers, Alex; Heutink, Rene
Netherlands	2020-Nov-09	EPI_ISL_1139101	A/swan/Netherlands/20017605-002/2020	Wageningen Bioveterinary Research	Wageningen Bioveterinary Research	Beerens, Nancy; Harders, Frank; Pritz-Verschuren, Sylvia; Roose, Marit; Germeraad, Evelien; Engelsma, Marc; Bossers, Alex; Heutink, Rene
Netherlands	2020-Nov-10	EPI_ISL_1139102	A/swan/Netherlands/20017772-002/2020	Wageningen Bioveterinary Research	Wageningen Bioveterinary Research	Beerens, Nancy; Harders, Frank; Pritz-Verschuren, Sylvia; Roose, Marit; Germeraad, Evelien; Engelsma, Marc; Bossers, Alex; Heutink, Rene
Netherlands	2020-Nov-01	EPI_ISL_1139103	A/peregrine falcon/Netherlands/20017773-002/2020	Wageningen Bioveterinary Research	Wageningen Bioveterinary Research	Beerens, Nancy; Harders, Frank; Pritz-Verschuren, Sylvia; Roose, Marit; Germeraad, Evelien; Engelsma, Marc; Bossers, Alex; Heutink, Rene
Netherlands	2020-Nov-11	EPI_ISL_1139104	A/wild goose/Netherlands/20017816-001/2020	Wageningen Bioveterinary Research	Wageningen Bioveterinary Research	Beerens, Nancy; Harders, Frank; Pritz-Verschuren, Sylvia; Roose, Marit; Germeraad, Evelien; Engelsma, Marc; Bossers, Alex; Heutink, Rene
Netherlands	2020-Oct-26	EPI_ISL_1139105	A/greylag goose/Netherlands/20016523-001/2020	Wageningen Bioveterinary Research	Wageningen Bioveterinary Research	Beerens, Nancy; Harders, Frank; Pritz-Verschuren, Sylvia; Roose, Marit; Germeraad, Evelien; Engelsma, Marc; Bossers, Alex; Heutink, Rene
Netherlands	2020-Nov-02	EPI_ISL_1139106	A/eurasian curlew/Netherlands/20016896-019/2020	Wageningen Bioveterinary Research	Wageningen Bioveterinary Research	Beerens, Nancy; Harders, Frank; Pritz-Verschuren, Sylvia; Roose, Marit; Germeraad, Evelien; Engelsma, Marc; Bossers, Alex; Heutink, Rene
Netherlands	2020-Nov-12	EPI_ISL_1139107	A/muscovy duck/Netherlands/20018067-001/2020	Wageningen Bioveterinary Research	Wageningen Bioveterinary Research	Beerens, Nancy; Harders, Frank; Pritz-Verschuren, Sylvia; Roose, Marit; Germeraad, Evelien; Engelsma, Marc; Bossers, Alex; Heutink, Rene
Netherlands	2020-Nov-24	EPI_ISL_1139108	A/mute swan/Netherlands/20018754-004/2020	Wageningen Bioveterinary Research	Wageningen Bioveterinary Research	Beerens, Nancy; Harders, Frank; Pritz-Verschuren, Sylvia; Roose, Marit; Germeraad, Evelien; Engelsma, Marc; Bossers, Alex; Heutink, Rene
Netherlands	2020-Nov-24	EPI_ISL_1139109	A/mute swan/Netherlands/20018754-006/2020	Wageningen Bioveterinary Research	Wageningen Bioveterinary Research	Beerens, Nancy; Harders, Frank; Pritz-Verschuren, Sylvia; Roose, Marit; Germeraad, Evelien; Engelsma, Marc; Bossers, Alex; Heutink, Rene
Netherlands	2020-Nov-25	EPI_ISL_1139110	A/swan/Netherlands/20018830-004/2020	Wageningen Bioveterinary Research	Wageningen Bioveterinary Research	Beerens, Nancy; Harders, Frank; Pritz-Verschuren, Sylvia; Roose, Marit; Germeraad, Evelien; Engelsma, Marc; Bossers, Alex; Heutink, Rene
Netherlands	2020-Nov-05	EPI_ISL_1139112	A/greylag goose/Netherlands/20017386-001/2020	Wageningen Bioveterinary Research	Wageningen Bioveterinary Research	Beerens, Nancy; Harders, Frank; Pritz-Verschuren, Sylvia; Roose, Marit; Germeraad, Evelien; Engelsma, Marc; Bossers, Alex; Heutink, Rene
Netherlands	2020-Nov-10	EPI_ISL_1139113	A/wild goose/Netherlands/20017819-001/2020	Wageningen Bioveterinary Research	Wageningen Bioveterinary Research	Beerens, Nancy; Harders, Frank; Pritz-Verschuren, Sylvia; Roose, Marit; Germeraad, Evelien; Engelsma, Marc; Bossers, Alex; Heutink, Rene
Netherlands	2020-Oct-25	EPI_ISL_1139159	A/greylag goose/Netherlands/20017058-002/2020	Wageningen Bioveterinary Research	Wageningen Bioveterinary Research	Beerens, Nancy; Harders, Frank; Pritz-Verschuren, Sylvia; Roose, Marit; Germeraad, Evelien; Engelsma, Marc; Bossers, Alex; Heutink, Rene
Netherlands	2020-Nov-14	EPI_ISL_1139160	A/pink-footed goose/Netherlands/20018068-001/2020	Wageningen Bioveterinary Research	Wageningen Bioveterinary Research	Beerens, Nancy; Harders, Frank; Pritz-Verschuren, Sylvia; Roose, Marit; Germeraad, Evelien; Engelsma, Marc; Bossers, Alex; Heutink, Rene
Netherlands	2020-Nov-15	EPI_ISL_1139161	A/greylag goose/Netherlands/20018070-002/2020	Wageningen Bioveterinary Research	Wageningen Bioveterinary Research	Beerens, Nancy; Harders, Frank; Pritz-Verschuren, Sylvia; Roose, Marit; Germeraad, Evelien; Engelsma, Marc; Bossers, Alex; Heutink, Rene
Netherlands	2020-Nov-16	EPI_ISL_1139162	A/black swan/Netherlands/20018185-001/2020	Wageningen Bioveterinary Research	Wageningen Bioveterinary Research	Beerens, Nancy; Harders, Frank; Pritz-Verschuren, Sylvia; Roose, Marit; Germeraad, Evelien; Engelsma, Marc; Bossers, Alex; Heutink, Rene
Netherlands	2020-Nov-16	EPI_ISL_1139163	A/common buzzard/Netherlands/20018339-002/2020	Wageningen Bioveterinary Research	Wageningen Bioveterinary Research	Beerens, Nancy; Harders, Frank; Pritz-Verschuren, Sylvia; Roose, Marit; Germeraad, Evelien; Engelsma, Marc; Bossers, Alex; Heutink, Rene
Netherlands	2020-Nov-22	EPI_ISL_1139164	A/northern goshawk/Netherlands/20018560-002/2020	Wageningen Bioveterinary Research	Wageningen Bioveterinary Research	Beerens, Nancy; Harders, Frank; Pritz-Verschuren, Sylvia; Roose, Marit; Germeraad, Evelien; Engelsma, Marc; Bossers, Alex; Heutink, Rene
Netherlands	2020-Nov-26	EPI_ISL_1139165	A/common snipe/Netherlands/20018931-003/2020	Wageningen Bioveterinary Research	Wageningen Bioveterinary Research	Beerens, Nancy; Harders, Frank; Pritz-Verschuren, Sylvia; Roose, Marit; Germeraad, Evelien; Engelsma, Marc; Bossers, Alex; Heutink, Rene
Netherlands	2020-Nov-24	EPI_ISL_1139166	A/wild goose/Netherlands/20018735-002/2020	Wageningen Bioveterinary Research	Wageningen Bioveterinary Research	Beerens, Nancy; Harders, Frank; Pritz-Verschuren, Sylvia; Roose, Marit; Germeraad, Evelien; Engelsma, Marc; Bossers, Alex; Heutink, Rene
Netherlands	2020-Nov-24	EPI_ISL_1139167	A/barnacle goose/Netherlands/20018737-002/2020	Wageningen Bioveterinary Research	Wageningen Bioveterinary Research	Beerens, Nancy; Harders, Frank; Pritz-Verschuren, Sylvia; Roose, Marit; Germeraad, Evelien; Engelsma, Marc; Bossers, Alex; Heutink, Rene
Netherlands	2020-Nov-24	EPI_ISL_1139168	A/mute swan/Netherlands/20018738-001/2020	Wageningen Bioveterinary Research	Wageningen Bioveterinary Research	Beerens, Nancy; Harders, Frank; Pritz-Verschuren, Sylvia; Roose, Marit; Germeraad, Evelien; Engelsma, Marc; Bossers, Alex; Heutink, Rene
Netherlands	2020-Nov-25	EPI_ISL_1139169	A/peregrine falcon/Netherlands/20018821-002/2020	Wageningen Bioveterinary Research	Wageningen Bioveterinary Research	Beerens, Nancy; Harders, Frank; Pritz-Verschuren, Sylvia; Roose, Marit; Germeraad, Evelien; Engelsma, Marc; Bossers, Alex; Heutink, Rene
Netherlands	2020-Nov-25	EPI_ISL_1139170	A/wild goose/Netherlands/20018822-002/2020	Wageningen Bioveterinary Research	Wageningen Bioveterinary Research	Beerens, Nancy; Harders, Frank; Pritz-Verschuren, Sylvia; Roose, Marit; Germeraad, Evelien; Engelsma, Marc; Bossers, Alex; Heutink, Rene
Netherlands	2020-Nov-25	EPI_ISL_1139171	A/mute swan/Netherlands/20018824-002/2020	Wageningen Bioveterinary Research	Wageningen Bioveterinary Research	Beerens, Nancy; Harders, Frank; Pritz-Verschuren, Sylvia; Roose, Marit; Germeraad, Evelien; Engelsma, Marc; Bossers, Alex; Heutink, Rene
Netherlands	2020-Nov-26	EPI_ISL_1139172	A/mute swan/Netherlands/20018923-001/2020	Wageningen Bioveterinary Research	Wageningen Bioveterinary Research	Beerens, Nancy; Harders, Frank; Pritz-Verschuren, Sylvia; Roose, Marit; Germeraad, Evelien; Engelsma, Marc; Bossers, Alex; Heutink, Rene
Netherlands	2020-Nov-30	EPI_ISL_1139173	A/mute swan/Netherlands/20019137-005/2020	Wageningen Bioveterinary Research	Wageningen Bioveterinary Research	Beerens, Nancy; Harders, Frank; Pritz-Verschuren, Sylvia; Roose, Marit; Germeraad, Evelien; Engelsma, Marc; Bossers, Alex; Heutink, Rene
Czech Republic	2021-Jan-24	EPI_ISL_1180234	A/mute swan/Czech Republic/1656-1/2021	State Veterinary Institute Prague	State Veterinary Institute Prague	Nagy,A; Cernikova,L; Stara,M
Russian Federation	2020-Dec-07	EPI_ISL_1185026	A/chicken/Astrakhan/2171-1/2020	Federal Centre for Animal Health (ARRIAH) OIE Regional Reference Laboratory	Federal Centre for Animal Health (ARRIAH)	N., Zinyakov; P., Zhestkov; A., Andriyasov; A., Kozlov; E., Ovchinnikova; Z., Nikonova; V., Sosipatorova; L., Scherbakova; D., Andreychuk; I., Chvala
Germany	2020-Dec-14	EPI_ISL_1205485	A/red knot/Germany-SH/AI03419/2020	Landeslabor Schleswig-Holstein	Friedrich-Loeffler-Institut	n.a.
Germany	2020-Dec-14	EPI_ISL_1205487	A/red knot/Germany-SH/AI03421/2020	Landeslabor Schleswig-Holstein	Friedrich-Loeffler-Institut	n.a.
Germany	2020-Dec-16	EPI_ISL_1205489	A/red knot/Germany-SH/AI03424/2020	Landeslabor Schleswig-Holstein	Friedrich-Loeffler-Institut	n.a.
Netherlands	2021-Feb-01	EPI_ISL_1224942	A/peacock/Netherlands/21022591-002/2021	Wageningen Bioveterinary Research	Wageningen Bioveterinary Research	Beerens, Nancy; Harders, Frank; Pritz-Verschuren, Sylvia; Roose, Marit; Germeraad, Evelien; Engelsma, Marc; Bossers, Alex; Heutink, Rene
Netherlands	2021-Jan-31	EPI_ISL_1224946	A/barnacle goose/Netherlands/21022611-001/2021	Wageningen Bioveterinary Research	Wageningen Bioveterinary Research	Beerens, Nancy; Harders, Frank; Pritz-Verschuren, Sylvia; Roose, Marit; Germeraad, Evelien; Engelsma, Marc; Bossers, Alex; Heutink, Rene
Netherlands	2021-Feb-04	EPI_ISL_1224949	A/mute swan/Netherlands/21022898-002/2021	Wageningen Bioveterinary Research	Wageningen Bioveterinary Research	Beerens, Nancy; Harders, Frank; Pritz-Verschuren, Sylvia; Roose, Marit; Germeraad, Evelien; Engelsma, Marc; Bossers, Alex; Heutink, Rene
Netherlands	2021-Feb-01	EPI_ISL_1224989	A/common buzzard/Netherlands/21022834-002/2021	Wageningen Bioveterinary Research	Wageningen Bioveterinary Research	Beerens, Nancy; Harders, Frank; Pritz-Verschuren, Sylvia; Roose, Marit; Germeraad, Evelien; Engelsma, Marc; Bossers, Alex; Heutink, Rene
Netherlands	2021-Feb-21	EPI_ISL_1225077	A/european herring gull/Netherlands/21023937-002/2021	Wageningen Bioveterinary Research	Wageningen Bioveterinary Research	Beerens, Nancy; Harders, Frank; Pritz-Verschuren, Sylvia; Roose, Marit; Germeraad, Evelien; Engelsma, Marc; Bossers, Alex; Heutink, Rene
Netherlands	2021-Feb-15	EPI_ISL_1225079	A/eurasian curlew/Netherlands/21024069-002/2021	Wageningen Bioveterinary Research	Wageningen Bioveterinary Research	Beerens, Nancy; Harders, Frank; Pritz-Verschuren, Sylvia; Roose, Marit; Germeraad, Evelien; Engelsma, Marc; Bossers, Alex; Heutink, Rene
Sweden	2021-Mar-02	EPI_ISL_1238195	A/Chicken/Sweden/SVA210302SZ0564/KN052345-IP12/2021	National Veterinary Institute, SVA	National Veterinary Institute	n.a.
Poland	2021-Feb-01	EPI_ISL_1255051	A/tufted_duck/Poland/MB061/2021(H5N5)	National Veterinary Research Institut Poland, PIWet-PIB	National Veterinary Research Institut Poland, PIWet-PIB	Swieton E., Smietanka K.
Croatia	2021-Mar-01	EPI_ISL_1279262	A/mute swan/Croatia/14/2021	Croatian Veterinary Institute, Poultry Centre	Croatian Veterinary Institute	Savić, Vladimir
Norway	2021-Jan-26	EPI_ISL_1295638	A/mute_swan/Norway/FU48/2021	Norwegian Veterinary Institute	Animal and Plant Health Agency (APHA)	Britt Gjerset, Torfinn Moldal
Norway	2020-Nov-30	EPI_ISL_1295639	A/turkey/Norway/FU496/2020	Norwegian Veterinary Institute	Animal and Plant Health Agency (APHA)	Britt Gjerset, Torfinn Moldal
Sweden	2021-Mar-13	EPI_ISL_1303550	A/Chichen/Sweden/SVA210313SZ0001/KN066654-IP15/2021	National Veterinary Institute, SVA	National Veterinary Institute	n.a.
Sweden	2021-Mar-13	EPI_ISL_1303776	A/Chicken/Sweden/SVA210313SZ0003/KN066666-IP16/2021	National Veterinary Institute, SVA	National Veterinary Institute	n.a.
Sweden	2021-Mar-03	EPI_ISL_1307695	A/Mute Swan/Sweden/SVA210304SZ0311/KN000739/VG/2021	National Veterinary Institute, SVA	National Veterinary Institute	n.a.
Sweden	2021-Feb-21	EPI_ISL_1307703	A/Canade goose/Sweden/SVA210304SZ0320/KN000779/SK/2021	National Veterinary Institute, SVA	National Veterinary Institute	n.a.
Sweden	2021-Feb-28	EPI_ISL_1307709	A/Canada goose/Sweden/SVA210305SZ0255/KN000797/SK/2021	National Veterinary Institute, SVA	National Veterinary Institute	n.a.
Sweden	2021-Mar-02	EPI_ISL_1307716	A/Mute Swan/Sweden/SVA210303SZ0380/KN000800/St/2021	National Veterinary Institute, SVA	National Veterinary Institute	n.a.
Sweden	2021-Mar-02	EPI_ISL_1307720	A/northern goshawk/Sweden/SVA210303SZ0381/KN000801/JO/2021	National Veterinary Institute, SVA	National Veterinary Institute	n.a.
Sweden	2021-Feb-26	EPI_ISL_1308010	A/Mute Swan/Sweden/SVA210303SZ0392/KN000806/Kal/2021	National Veterinary Institute, SVA	National Veterinary Institute	n.a.
Sweden	2021-Mar-22	EPI_ISL_1385792	A/Chicken/Sweden/SVA210323SZ001/KN001982-IP21/2021	National Veterinary Institute, SVA	National Veterinary Institute	n.a.
Sweden	2021-Mar-21	EPI_ISL_1386128	A/Chiken/Sweden/SVA210321SZ0001/KN073551-IP20/2021	National Veterinary Institute, SVA	National Veterinary Institute	n.a.
Sweden	2021-Mar-16	EPI_ISL_1386249	A/western marsh harrier/Sweden/SVA210316SZ0486/KN001011/E/2021	National Veterinary Institute, SVA	National Veterinary Institute	n.a.
Sweden	2021-Mar-15	EPI_ISL_1389398	A/northern goshawk/Sweden/SVA210316SZ0489/KN001044/M/2021	National Veterinary Institute, SVA	National Veterinary Institute	n.a.
Czech Republic	2021-Mar-29	EPI_ISL_1697181	A/chicken/Czech Republic/6151-1/2021	State Veterinary Institute Prague	State Veterinary Institute Prague	Nagy,A;Cernikova,L;Stara,M
Czech Republic	2021-Mar-25	EPI_ISL_1697182	A/chicken/Czech Republic/5903/2021	State Veterinary Institute Prague	State Veterinary Institute Prague	Nagy,A;Cernikova,L;Stara,M
Czech Republic	2021-Apr-06	EPI_ISL_1697183	A/chicken/Czech Republic/6684/2021	State Veterinary Institute Prague	State Veterinary Institute Prague	Nagy,A;Cernikova,L;Stara,M
Czech Republic	2021-Apr-06	EPI_ISL_1697184	A/chicken/Czech Republic/6654/2021	State Veterinary Institute Prague	State Veterinary Institute Prague	Nagy,A;Cernikova,L;Stara,M
Czech Republic	2021-Apr-06	EPI_ISL_1697185	A/duck/Czech Republic/6653-4/2021	State Veterinary Institute Prague	State Veterinary Institute Prague	Nagy,A;Cernikova,L;Stara,M
Czech Republic	2021-Apr-06	EPI_ISL_1697186	A/duck/Czech Republic/6653-6/2021	State Veterinary Institute Prague	State Veterinary Institute Prague	Nagy,A;Cernikova,L;Stara,M
Czech Republic	2021-Apr-03	EPI_ISL_1697187	A/chicken/Czech Republic/6542-1/2021	State Veterinary Institute Prague	State Veterinary Institute Prague	Nagy,A;Cernikova,L;Stara,M
Czech Republic	2021-Apr-01	EPI_ISL_1697188	A/chicken/Czech Republic/6532-1/2021	State Veterinary Institute Prague	State Veterinary Institute Prague	Nagy,A;Cernikova,L;Stara,M
Czech Republic	2021-Apr-01	EPI_ISL_1697189	A/chicken/Czech Republic/6532-2/2021	State Veterinary Institute Prague	State Veterinary Institute Prague	Nagy,A;Cernikova,L;Stara,M
Czech Republic	2021-Apr-02	EPI_ISL_1697190	A/peacock/Czech Republic/6529-2/2021	State Veterinary Institute Prague	State Veterinary Institute Prague	Nagy,A;Cernikova,L;Stara,M
Czech Republic	2021-Apr-01	EPI_ISL_1697191	A/chicken/Czech Republic/6527/2021	State Veterinary Institute Prague	State Veterinary Institute Prague	Nagy,A;Cernikova,L;Stara,M
Czech Republic	2021-Mar-24	EPI_ISL_1697192	A/duck/Czech Republic/5792-13/2021	State Veterinary Institute Prague	State Veterinary Institute Prague	Nagy,A;Cernikova,L;Stara,M
Czech Republic	2021-Mar-24	EPI_ISL_1697193	A/duck/Czech Republic/5792-19/2021	State Veterinary Institute Prague	State Veterinary Institute Prague	Nagy,A;Cernikova,L;Stara,M
Czech Republic	2021-Mar-12	EPI_ISL_1697194	A/chicken/Czech Republic/4980/2021	State Veterinary Institute Prague	State Veterinary Institute Prague	Nagy,A;Cernikova,L;Stara,M
Czech Republic	2021-Mar-19	EPI_ISL_1697195	A/duck/Czech Republic/5466/2021	State Veterinary Institute Prague	State Veterinary Institute Prague	Nagy,A;Cernikova,L;Stara,M
Czech Republic	2021-Mar-19	EPI_ISL_1697196	A/duck/Czech Republic/5448/2021	State Veterinary Institute Prague	State Veterinary Institute Prague	Nagy,A;Cernikova,L;Stara,M
Czech Republic	2021-Mar-25	EPI_ISL_1697197	A/australian brushturkey/Czech Republic/5904/2021	State Veterinary Institute Prague	State Veterinary Institute Prague	Nagy,A;Cernikova,L;Stara,M
Czech Republic	2021-Mar-18	EPI_ISL_1697198	A/duck/Czech Republic/5360-1/2021	State Veterinary Institute Prague	State Veterinary Institute Prague	Nagy,A;Cernikova,L;Stara,M
Czech Republic	2021-Mar-18	EPI_ISL_1697199	A/duck/Czech Republic/5360-2/2021	State Veterinary Institute Prague	State Veterinary Institute Prague	Nagy,A;Cernikova,L;Stara,M
Czech Republic	2021-Apr-03	EPI_ISL_1697200	A/chicken/Czech Republic/6542-2/2021	State Veterinary Institute Prague	State Veterinary Institute Prague	Nagy,A;Cernikova,L;Stara,M
Czech Republic	2021-Apr-18	EPI_ISL_1941542	A/duck/Czech Republic/7681-3/2021	State Veterinary Institute Prague	State Veterinary Institute Prague	Nagy,A;Cernikova,L;Stara,M
Czech Republic	2021-Apr-18	EPI_ISL_1941578	A/duck/Czech Republic/7681-10/2021	State Veterinary Institute Prague	State Veterinary Institute Prague	Nagy,A;Cernikova,L;Stara,M
Czech Republic	2021-Apr-06	EPI_ISL_1941579	A/duck/Czech Republic/6653-5/2021	State Veterinary Institute Prague	State Veterinary Institute Prague	Nagy,A;Cernikova,L;Stara,M
Czech Republic	2021-Apr-06	EPI_ISL_1941580	A/duck/Czech Republic/6653-15/2021	State Veterinary Institute Prague	State Veterinary Institute Prague	Nagy,A;Cernikova,L;Stara,M
Czech Republic	2021-Mar-13	EPI_ISL_1941581	A/goose/Czech Republic/5363-10/2021	State Veterinary Institute Prague	State Veterinary Institute Prague	Nagy,A;Cernikova,L;Stara,M
Czech Republic	2021-Apr-08	EPI_ISL_1941582	A/chicken/Czech Republic/7100/2021	State Veterinary Institute Prague	State Veterinary Institute Prague	Nagy,A;Cernikova,L;Stara,M
Poland	2021-Mar-06	EPI_ISL_2114013	A/mute_swan/Poland/MB272/2021	National Veterinary Research Institut Poland, PIWet-PIB	National Veterinary Research Institute	Dziadek, K.; Swieton, E.; Smietanka, K.
Sweden	2021-Apr-20	EPI_ISL_2131573	A/Chicken/Sweden/SVA210420SZ0002/KN099429-IP22/2021	National Veterinary Institute, SVA	National Veterinary Institute	n.a.
Netherlands	2021-Jan-05	EPI_ISL_2172517	A/common buzzard/Netherlands/21021278-002/2021	Wageningen Bioveterinary Research	Wageningen Bioveterinary Research	Beerens, Nancy; Harders, Frank; Pritz-Verschuren, Sylvia; Roose, Marit; Germeraad, Evelien; Engelsma, Marc; Bossers, Alex; Heutink, Rene
Netherlands	2021-Jan-08	EPI_ISL_2172518	A/common kestrel/Netherlands/21021301-039/2021	Wageningen Bioveterinary Research	Wageningen Bioveterinary Research	Beerens, Nancy; Harders, Frank; Pritz-Verschuren, Sylvia; Roose, Marit; Germeraad, Evelien; Engelsma, Marc; Bossers, Alex; Heutink, Rene
Netherlands	2021-Jan-10	EPI_ISL_2172522	A/common buzzard/Netherlands/21021497-001/2021	Wageningen Bioveterinary Research	Wageningen Bioveterinary Research	Beerens, Nancy; Harders, Frank; Pritz-Verschuren, Sylvia; Roose, Marit; Germeraad, Evelien; Engelsma, Marc; Bossers, Alex; Heutink, Rene
Netherlands	2021-Jan-18	EPI_ISL_2172523	A/sanderling/Netherlands/21021794-002/2021	Wageningen Bioveterinary Research	Wageningen Bioveterinary Research	Beerens, Nancy; Harders, Frank; Pritz-Verschuren, Sylvia; Roose, Marit; Germeraad, Evelien; Engelsma, Marc; Bossers, Alex; Heutink, Rene
Netherlands	2021-Jan-19	EPI_ISL_2172525	A/barnacle goose/Netherlands/21022039-002/2021	Wageningen Bioveterinary Research	Wageningen Bioveterinary Research	Beerens, Nancy; Harders, Frank; Pritz-Verschuren, Sylvia; Roose, Marit; Germeraad, Evelien; Engelsma, Marc; Bossers, Alex; Heutink, Rene
Netherlands	2021-Feb-21	EPI_ISL_2172526	A/common buzzard/Netherlands/21023939-001/2021	Wageningen Bioveterinary Research	Wageningen Bioveterinary Research	Beerens, Nancy; Harders, Frank; Pritz-Verschuren, Sylvia; Roose, Marit; Germeraad, Evelien; Engelsma, Marc; Bossers, Alex; Heutink, Rene
Netherlands	2021-Feb-22	EPI_ISL_2172528	A/barnacle goose/Netherlands/21024066-001/2021	Wageningen Bioveterinary Research	Wageningen Bioveterinary Research	Beerens, Nancy; Harders, Frank; Pritz-Verschuren, Sylvia; Roose, Marit; Germeraad, Evelien; Engelsma, Marc; Bossers, Alex; Heutink, Rene
Netherlands	2021-Jan-30	EPI_ISL_2172529	A/wild goose/Netherlands/21024076-001/2021	Wageningen Bioveterinary Research	Wageningen Bioveterinary Research	Beerens, Nancy; Harders, Frank; Pritz-Verschuren, Sylvia; Roose, Marit; Germeraad, Evelien; Engelsma, Marc; Bossers, Alex; Heutink, Rene
Netherlands	2021-Feb-22	EPI_ISL_2172530	A/common buzzard/Netherlands/21024357-002/2021	Wageningen Bioveterinary Research	Wageningen Bioveterinary Research	Beerens, Nancy; Harders, Frank; Pritz-Verschuren, Sylvia; Roose, Marit; Germeraad, Evelien; Engelsma, Marc; Bossers, Alex; Heutink, Rene
Netherlands	2021-Feb-21	EPI_ISL_2172531	A/barnacle goose/Netherlands/21024358-001/2021	Wageningen Bioveterinary Research	Wageningen Bioveterinary Research	Beerens, Nancy; Harders, Frank; Pritz-Verschuren, Sylvia; Roose, Marit; Germeraad, Evelien; Engelsma, Marc; Bossers, Alex; Heutink, Rene
Netherlands	2021-Jan-25	EPI_ISL_2172532	A/gadwall/Netherlands/21024401-002/2021	Wageningen Bioveterinary Research	Wageningen Bioveterinary Research	Beerens, Nancy; Harders, Frank; Pritz-Verschuren, Sylvia; Roose, Marit; Germeraad, Evelien; Engelsma, Marc; Bossers, Alex; Heutink, Rene
Netherlands	2021-Mar-04	EPI_ISL_2172533	A/common buzzard/Netherlands/21024712-002/2021	Wageningen Bioveterinary Research	Wageningen Bioveterinary Research	Beerens, Nancy; Harders, Frank; Pritz-Verschuren, Sylvia; Roose, Marit; Germeraad, Evelien; Engelsma, Marc; Bossers, Alex; Heutink, Rene
Netherlands	2021-Mar-09	EPI_ISL_2172608	A/barnacle goose/Netherlands/21024897-001/2021	Wageningen Bioveterinary Research	Wageningen Bioveterinary Research	Beerens, Nancy; Harders, Frank; Pritz-Verschuren, Sylvia; Roose, Marit; Germeraad, Evelien; Engelsma, Marc; Bossers, Alex; Heutink, Rene
Netherlands	2021-Jan-04	EPI_ISL_2175628	A/common buzzard/Netherlands/21021187-001/2021	Wageningen Bioveterinary Research	Wageningen Bioveterinary Research	Beerens, Nancy; Harders, Frank; Pritz-Verschuren, Sylvia; Roose, Marit; Germeraad, Evelien; Engelsma, Marc; Bossers, Alex; Heutink, Rene
Netherlands	2021-Feb-14	EPI_ISL_2176321	A/barnacle goose/Netherlands/21023498-002/2021	Wageningen Bioveterinary Research	Wageningen Bioveterinary Research	Beerens, Nancy; Harders, Frank; Pritz-Verschuren, Sylvia; Roose, Marit; Germeraad, Evelien; Engelsma, Marc; Bossers, Alex; Heutink, Rene
Sweden	2021-Mar-16	EPI_ISL_2254497	A/western jackdaw/SVA210317SZ0321/KN001057/E-2021	National Veterinary Institute, SVA	National Veterinary Institute	n.a.
Sweden	2021-Apr-06	EPI_ISL_2574053	A/Towny owel/Sweden/SVAU210406SZ0042/KN001362/M-2021	National Veterinary Institute, SVA	National Veterinary Institute	n.a.
Sweden	2021-Jan-19	EPI_ISL_3102024	A/barnacle goose/Sweden/SVA210423SZ0250/FB001648/M-2021	National Veterinary Institute, SVA	National Veterinary Institute	n.a.
Sweden	2021-Jan-06	EPI_ISL_3102029	A/barnacle goose/Sweden/SVA210423SZ0252/FB001647/M2021	National Veterinary Institute, SVA	National Veterinary Institute	n.a.
Bulgaria	2021-Mar-30	EPI_ISL_3102054	A/European_herring_gull/Bulgaria/222_21VIR4270-1/2021	Istituto Zooprofilattico Sperimentale delle Venezie, EU/OIE/Reference Laboratory and FAO Reference Centre for AI and ND	Istituto Zooprofilattico Sperimentale Delle Venezie	Goujgoulova, G.; Slavcheva, I.; Zecchin, B.; Fusaro, A.; Milani, A.; Schivo, A.; Salviato, A.; Giussani, E.; Monne, I.; Terregino, C.
Bulgaria	2021-Mar-30	EPI_ISL_3102055	A/grey_heron/Bulgaria/223_21VIR4270-2/2021	Istituto Zooprofilattico Sperimentale delle Venezie, EU/OIE/Reference Laboratory and FAO Reference Centre for AI and ND	Istituto Zooprofilattico Sperimentale Delle Venezie	Goujgoulova, G.; Slavcheva, I.; Zecchin, B.; Fusaro, A.; Milani, A.; Schivo, A.; Salviato, A.; Giussani, E.; Monne, I.; Terregino, C.
Bulgaria	2021-Apr-23	EPI_ISL_3102056	A/chicken/Bulgaria/274-5_21VIR4270-4/2021	Istituto Zooprofilattico Sperimentale delle Venezie, EU/OIE/Reference Laboratory and FAO Reference Centre for AI and ND	Istituto Zooprofilattico Sperimentale Delle Venezie	Goujgoulova, G.; Slavcheva, I.; Zecchin, B.; Fusaro, A.; Milani, A.; Schivo, A.; Salviato, A.; Giussani, E.; Monne, I.; Terregino, C.
Bulgaria	2021-Apr-26	EPI_ISL_3102057	A/chicken/Bulgaria/275-4_21VIR4270-6/2021	Istituto Zooprofilattico Sperimentale delle Venezie, EU/OIE/Reference Laboratory and FAO Reference Centre for AI and ND	Istituto Zooprofilattico Sperimentale Delle Venezie	Goujgoulova, G.; Slavcheva, I.; Zecchin, B.; Fusaro, A.; Milani, A.; Schivo, A.; Salviato, A.; Giussani, E.; Monne, I.; Terregino, C.
Bulgaria	2021-May-05	EPI_ISL_3102058	A/chicken/Bulgaria/297-2_21VIR4270-8/2021	Istituto Zooprofilattico Sperimentale delle Venezie, EU/OIE/Reference Laboratory and FAO Reference Centre for AI and ND	Istituto Zooprofilattico Sperimentale Delle Venezie	Goujgoulova, G.; Slavcheva, I.; Zecchin, B.; Fusaro, A.; Milani, A.; Schivo, A.; Salviato, A.; Giussani, E.; Monne, I.; Terregino, C.
Bulgaria	2021-May-05	EPI_ISL_3102059	A/chicken/Bulgaria/298-1_21VIR4270-9/2021	Istituto Zooprofilattico Sperimentale delle Venezie, EU/OIE/Reference Laboratory and FAO Reference Centre for AI and ND	Istituto Zooprofilattico Sperimentale Delle Venezie	Goujgoulova, G.; Slavcheva, I.; Zecchin, B.; Fusaro, A.; Milani, A.; Schivo, A.; Salviato, A.; Giussani, E.; Monne, I.; Terregino, C.
Poland	2021-Mar-05	EPI_ISL_3102060	A/duck/Poland/H160_21RS1385-1/2021	Istituto Zooprofilattico Sperimentale delle Venezie, EU/OIE/Reference Laboratory and FAO Reference Centre for AI and ND	Istituto Zooprofilattico Sperimentale Delle Venezie	Smietanka, K.; Swieton, E.; Zecchin, B.; Fusaro, A.; Milani, A.; Schivo, A.; Salviato, A.; Giussani, E.; Monne, I.; Terregino, C.
Poland	2021-Apr-09	EPI_ISL_3102061	A/duck/Poland/H542_21RS1385-2/2021	Istituto Zooprofilattico Sperimentale delle Venezie, EU/OIE/Reference Laboratory and FAO Reference Centre for AI and ND	Istituto Zooprofilattico Sperimentale Delle Venezie	Smietanka, K.; Swieton, E.; Zecchin, B.; Fusaro, A.; Milani, A.; Schivo, A.; Salviato, A.; Giussani, E.; Monne, I.; Terregino, C.
Poland	2021-May-11	EPI_ISL_3102062	A/chicken/Poland/H1124_21RS1385-3/2021	Istituto Zooprofilattico Sperimentale delle Venezie, EU/OIE/Reference Laboratory and FAO Reference Centre for AI and ND	Istituto Zooprofilattico Sperimentale Delle Venezie	Smietanka, K.; Swieton, E.; Zecchin, B.; Fusaro, A.; Milani, A.; Schivo, A.; Salviato, A.; Giussani, E.; Monne, I.; Terregino, C.
Poland	2021-May-05	EPI_ISL_3102063	A/goose/Poland/H1044_21RS1385-4/2021	Istituto Zooprofilattico Sperimentale delle Venezie, EU/OIE/Reference Laboratory and FAO Reference Centre for AI and ND	Istituto Zooprofilattico Sperimentale Delle Venezie	Smietanka, K.; Swieton, E.; Zecchin, B.; Fusaro, A.; Milani, A.; Schivo, A.; Salviato, A.; Giussani, E.; Monne, I.; Terregino, C.
Poland	2021-May-01	EPI_ISL_3102064	A/duck/Poland/H1029_21RS1385-5/2021	Istituto Zooprofilattico Sperimentale delle Venezie, EU/OIE/Reference Laboratory and FAO Reference Centre for AI and ND	Istituto Zooprofilattico Sperimentale Delle Venezie	Smietanka, K.; Swieton, E.; Zecchin, B.; Fusaro, A.; Milani, A.; Schivo, A.; Salviato, A.; Giussani, E.; Monne, I.; Terregino, C.
Poland	2021-May-03	EPI_ISL_3102065	A/goose/Poland/H1036_21RS1385-6/2021	Istituto Zooprofilattico Sperimentale delle Venezie, EU/OIE/Reference Laboratory and FAO Reference Centre for AI and ND	Istituto Zooprofilattico Sperimentale Delle Venezie	Smietanka, K.; Swieton, E.; Zecchin, B.; Fusaro, A.; Milani, A.; Schivo, A.; Salviato, A.; Giussani, E.; Monne, I.; Terregino, C.
Poland	2021-Apr-20	EPI_ISL_3102066	A/chicken/Poland/H812_21RS1385-7/2021	Istituto Zooprofilattico Sperimentale delle Venezie, EU/OIE/Reference Laboratory and FAO Reference Centre for AI and ND	Istituto Zooprofilattico Sperimentale Delle Venezie	Smietanka, K.; Swieton, E.; Zecchin, B.; Fusaro, A.; Milani, A.; Schivo, A.; Salviato, A.; Giussani, E.; Monne, I.; Terregino, C.
Poland	2021-Mar-23	EPI_ISL_3102067	A/chicken/Poland/H293_21RS1385-8/2021	Istituto Zooprofilattico Sperimentale delle Venezie, EU/OIE/Reference Laboratory and FAO Reference Centre for AI and ND	Istituto Zooprofilattico Sperimentale Delle Venezie	Smietanka, K.; Swieton, E.; Zecchin, B.; Fusaro, A.; Milani, A.; Schivo, A.; Salviato, A.; Giussani, E.; Monne, I.; Terregino, C.
Poland	2021-Apr-28	EPI_ISL_3102068	A/chicken/Poland/H984_21RS1385-9/2021	Istituto Zooprofilattico Sperimentale delle Venezie, EU/OIE/Reference Laboratory and FAO Reference Centre for AI and ND	Istituto Zooprofilattico Sperimentale Delle Venezie	Smietanka, K.; Swieton, E.; Zecchin, B.; Fusaro, A.; Milani, A.; Schivo, A.; Salviato, A.; Giussani, E.; Monne, I.; Terregino, C.
Poland	2021-May-13	EPI_ISL_3102069	A/chicken/Poland/H1161_21RS1385-10/2021	Istituto Zooprofilattico Sperimentale delle Venezie, EU/OIE/Reference Laboratory and FAO Reference Centre for AI and ND	Istituto Zooprofilattico Sperimentale Delle Venezie	Smietanka, K.; Swieton, E.; Zecchin, B.; Fusaro, A.; Milani, A.; Schivo, A.; Salviato, A.; Giussani, E.; Monne, I.; Terregino, C.
Poland	2021-May-02	EPI_ISL_3102070	A/white_stork/Poland/MB412_21RS1385-11/2021	Istituto Zooprofilattico Sperimentale delle Venezie, EU/OIE/Reference Laboratory and FAO Reference Centre for AI and ND	Istituto Zooprofilattico Sperimentale Delle Venezie	Smietanka, K.; Swieton, E.; Zecchin, B.; Fusaro, A.; Milani, A.; Schivo, A.; Salviato, A.; Giussani, E.; Monne, I.; Terregino, C.
Poland	2021-Apr-16	EPI_ISL_3102071	A/chicken/Poland/H712_21RS1385-12/2021	Istituto Zooprofilattico Sperimentale delle Venezie, EU/OIE/Reference Laboratory and FAO Reference Centre for AI and ND	Istituto Zooprofilattico Sperimentale Delle Venezie	Smietanka, K.; Swieton, E.; Zecchin, B.; Fusaro, A.; Milani, A.; Schivo, A.; Salviato, A.; Giussani, E.; Monne, I.; Terregino, C.
Poland	2021-May-07	EPI_ISL_3102072	A/chicken/Poland/H1084_21RS1385-13/2021	Istituto Zooprofilattico Sperimentale delle Venezie, EU/OIE/Reference Laboratory and FAO Reference Centre for AI and ND	Istituto Zooprofilattico Sperimentale Delle Venezie	Smietanka, K.; Swieton, E.; Zecchin, B.; Fusaro, A.; Milani, A.; Schivo, A.; Salviato, A.; Giussani, E.; Monne, I.; Terregino, C.
Poland	2021-May-14	EPI_ISL_3102073	A/turkey/Poland/H1184_21RS1385-14/2021	Istituto Zooprofilattico Sperimentale delle Venezie, EU/OIE/Reference Laboratory and FAO Reference Centre for AI and ND	Istituto Zooprofilattico Sperimentale Delle Venezie	Smietanka, K.; Swieton, E.; Zecchin, B.; Fusaro, A.; Milani, A.; Schivo, A.; Salviato, A.; Giussani, E.; Monne, I.; Terregino, C.
Poland	2021-May-13	EPI_ISL_3102074	A/turkey/Poland/H1168_21RS1385-15/2021	Istituto Zooprofilattico Sperimentale delle Venezie, EU/OIE/Reference Laboratory and FAO Reference Centre for AI and ND	Istituto Zooprofilattico Sperimentale Delle Venezie	Smietanka, K.; Swieton, E.; Zecchin, B.; Fusaro, A.; Milani, A.; Schivo, A.; Salviato, A.; Giussani, E.; Monne, I.; Terregino, C.
Poland	2021-Apr-25	EPI_ISL_3102075	A/chicken/Poland/H928_21RS1385-16/2021	Istituto Zooprofilattico Sperimentale delle Venezie, EU/OIE/Reference Laboratory and FAO Reference Centre for AI and ND	Istituto Zooprofilattico Sperimentale Delle Venezie	Smietanka, K.; Swieton, E.; Zecchin, B.; Fusaro, A.; Milani, A.; Schivo, A.; Salviato, A.; Giussani, E.; Monne, I.; Terregino, C.
Poland	2021-Apr-07	EPI_ISL_3102076	A/duck/Poland/H515_21RS1385-17/2021	Istituto Zooprofilattico Sperimentale delle Venezie, EU/OIE/Reference Laboratory and FAO Reference Centre for AI and ND	Istituto Zooprofilattico Sperimentale Delle Venezie	Smietanka, K.; Swieton, E.; Zecchin, B.; Fusaro, A.; Milani, A.; Schivo, A.; Salviato, A.; Giussani, E.; Monne, I.; Terregino, C.
Poland	2021-Apr-07	EPI_ISL_3102077	A/duck/Poland/H514_21RS1385-18/2021	Istituto Zooprofilattico Sperimentale delle Venezie, EU/OIE/Reference Laboratory and FAO Reference Centre for AI and ND	Istituto Zooprofilattico Sperimentale Delle Venezie	Smietanka, K.; Swieton, E.; Zecchin, B.; Fusaro, A.; Milani, A.; Schivo, A.; Salviato, A.; Giussani, E.; Monne, I.; Terregino, C.
Poland	2021-Apr-22	EPI_ISL_3102078	A/mute_swan/Poland/MB396_21RS1385-19/2021	Istituto Zooprofilattico Sperimentale delle Venezie, EU/OIE/Reference Laboratory and FAO Reference Centre for AI and ND	Istituto Zooprofilattico Sperimentale Delle Venezie	Smietanka, K.; Swieton, E.; Zecchin, B.; Fusaro, A.; Milani, A.; Schivo, A.; Salviato, A.; Giussani, E.; Monne, I.; Terregino, C.
Poland	2021-May-24	EPI_ISL_3102079	A/turkey/Poland/H1289_21RS1385-20/2021	Istituto Zooprofilattico Sperimentale delle Venezie, EU/OIE/Reference Laboratory and FAO Reference Centre for AI and ND	Istituto Zooprofilattico Sperimentale Delle Venezie	Smietanka, K.; Swieton, E.; Zecchin, B.; Fusaro, A.; Milani, A.; Schivo, A.; Salviato, A.; Giussani, E.; Monne, I.; Terregino, C.
Austria	2021-Apr-27	EPI_ISL_3102080	A/chicken/Austria/21052483_21VIR3291-1/2021	AGES - Österreichische Agentur für Gesundheit und Ernährungssicherheit GmbH	Istituto Zooprofilattico Sperimentale Delle Venezie	Wodak, E.; Revilla Fernandez, S.; Schmoll, F.; Zecchin, B.; Fusaro, A.; Milani, A.; Schivo, A.; Salviato, A.; Giussani, E.; Monne, I.; Terregino, C.
Romania	2021-Apr-08	EPI_ISL_3102081	A/mute_swan/Romania/11981-1_21VIR3163-5/2021	Istituto Zooprofilattico Sperimentale delle Venezie, EU/OIE/Reference Laboratory and FAO Reference Centre for AI and ND	Istituto Zooprofilattico Sperimentale Delle Venezie	Onita, I.; Neicut, A.; Raluca, B.; Razvan, M.; Florica, B.; Zecchin, B.; Fusaro, A.; Giussani, E.; Schivo, A.; Salviato, A.; Monne, I.; Terregino, C.
Romania	2021-Apr-08	EPI_ISL_3102082	A/mute_swan/Romania/11981-2_21VIR3163-6/2021	Istituto Zooprofilattico Sperimentale delle Venezie, EU/OIE/Reference Laboratory and FAO Reference Centre for AI and ND	Istituto Zooprofilattico Sperimentale Delle Venezie	Onita, I.; Neicut, A.; Raluca, B.; Razvan, M.; Florica, B.; Zecchin, B.; Fusaro, A.; Giussani, E.; Schivo, A.; Salviato, A.; Monne, I.; Terregino, C.
Sweden	2021-Feb-01	EPI_ISL_3102208	A/barnacle goose/Sweden/SVA210210SZ0372/FB000374/M-2021	National Veterinary Institute, SVA	National Veterinary Institute	n.a.
Sweden	2021-Mar-25	EPI_ISL_3138567	A/common buzzard/Sweden/SVA210415SZ0338/FB001522/O-2021	National Veterinary Institute, SVA	National Veterinary Institute	n.a.
Sweden	2021-Apr-15	EPI_ISL_3138618	A/whooper swan/Sweden/SVA210420SZ0485/FB0001581/W-2021	National Veterinary Institute, SVA	National Veterinary Institute	n.a.
Austria	2021-Apr-27	EPI_ISL_3142375	A/mute_swan/Austria/21051907_21VIR3291-6/2021	AGES - Österreichische Agentur für Gesundheit und Ernährungssicherheit GmbH	Istituto Zooprofilattico Sperimentale Delle Venezie	Wodak, E.; Revilla Fernandez, S.; Schmoll, F.; Zecchin, B.; Fusaro, A.; Milani, A.; Schivo, A.; Salviato, A.; Giussani, E.; Monne, I.; Terregino, C.
Austria	2021-Apr-27	EPI_ISL_3142391	A/mute_swan/Austria/21051907_21VIR3291-7/2021	AGES - Österreichische Agentur für Gesundheit und Ernährungssicherheit GmbH	Istituto Zooprofilattico Sperimentale Delle Venezie	Wodak, E.; Revilla Fernandez, S.; Schmoll, F.; Zecchin, B.; Fusaro, A.; Milani, A.; Schivo, A.; Salviato, A.; Giussani, E.; Monne, I.; Terregino, C.
Sweden	2021-Mar-24	EPI_ISL_3290184	A/Canada Goose/Sweden/SVA210330SZ0426/FB001307/E-2021	National Veterinary Institute, SVA	National Veterinary Institute	n.a.
Sweden	2021-Mar-30	EPI_ISL_3294584	A/Mute Swan/Sweden/SVA210330SZ0417/FB001305/D-2021	National Veterinary Institute, SVA	National Veterinary Institute	n.a.
Sweden	2021-Mar-05	EPI_ISL_3298234	A/peregrine falcon/Sweden/SVA210325SZ0348/FP001210/H-2021	National Veterinary Institute, SVA	National Veterinary Institute	n.a.
Sweden	2021-Mar-03	EPI_ISL_3298300	A/Greylag goose/Sweden/SVA210324SZ0403/FB001169/N-2021	National Veterinary Institute, SVA	National Veterinary Institute	n.a.
Sweden	2021-Mar-17	EPI_ISL_3314946	A/common buzzard/Sweden/SVA10324SZ0359/FB001163/M-2021	National Veterinary Institute, SVA	National Veterinary Institute	n.a.
Sweden	2021-Mar-14	EPI_ISL_3314973	A/common buzzard/Sweden/SVA210323SZ0426/FB001120/O-2021	National Veterinary Institute, SVA	National Veterinary Institute	n.a.
Sweden	2021-Mar-10	EPI_ISL_3315298	A/whooper swan/Sweden/SVA210318SZ0304/FB0001089/M-2021	National Veterinary Institute, SVA	National Veterinary Institute	n.a.
Sweden	2021-Jul-19	EPI_ISL_3319316	A/common eider/Sweden/SVA210729SZ0320/FB002613/I-2021	National Veterinary Institute, SVA	National Veterinary Institute	n.a.
Sweden	2021-Aug-26	EPI_ISL_3950049	A/Mallard/Sweden/SVA210827SZ0252/KN002973/D-2021	National Veterinary Institute, SVA	National Veterinary Institute	n.a.
Sweden	2021-Aug-26	EPI_ISL_3950066	A/Mallard/Sweden/SVA210827SZ0252/KN002974/D-2021	National Veterinary Institute, SVA	National Veterinary Institute	n.a.
Belgium	2021-Aug-30	EPI_ISL_4396748	A/Meleagris gallopavo/Belgium/11293_001/2021	Sciensano - Animal Infectious Diseases	Sciensano, Department of Animal Infectious Diseases	n.a.
Sweden	2021-Sep-22	EPI_ISL_4653177	A/common pheasant /Sweden/SVA210923SZ0341/KN000366/M-2021	National Veterinary Institute, SVA	National Veterinary Institute	n.a.
Germany	2020-Oct-31	EPI_ISL_5058630	A/greylag goose/Germany-SH/AI02191/2020	Landeslabor Schleswig-Holstein	Friedrich-Loeffler-Institut	n.a.
Germany	2020-Nov-02	EPI_ISL_5058855	A/wild goose/Germany-SH/AI02194/2020	Landeslabor Schleswig-Holstein	Friedrich-Loeffler-Institut	n.a.
Germany	2020-Nov-03	EPI_ISL_5060031	A/barnacle goose/Germany-SH/AI02199/2020	Landeslabor Schleswig-Holstein	Friedrich-Loeffler-Institut	n.a.
Germany	2020-Nov-02	EPI_ISL_5062851	A/herring gull/Germany-MV/AI02300/2020	Landesamt für Landwirtschaft, Lebensmittelsicherheit und Fischerei (LALLF)	Friedrich-Loeffler-Institut	n.a.
Germany	2020-Nov-06	EPI_ISL_5063706	A/barnacle goose/Germany-SH/AI02379/2020	Landeslabor Schleswig-Holstein	Friedrich-Loeffler-Institut	n.a.
Germany	2020-Dec-21	EPI_ISL_5064270	A/turkey/Germany-NI/AI03453/2020	Lebensmittel- und Veterinärinstitut Oldenburg - Standort Veterinärinstitut	Friedrich-Loeffler-Institut	n.a.
Germany	2020-Dec-21	EPI_ISL_5066981	A/turkey/Germany-NI/AI03452/2020	Lebensmittel- und Veterinärinstitut Oldenburg - Standort Veterinärinstitut	Friedrich-Loeffler-Institut	n.a.
Germany	2020-Dec-29	EPI_ISL_5066982	A/turkey/Germany-NI/AI03654/2020	Lebensmittel- und Veterinärinstitut Oldenburg - Standort Veterinärinstitut	Friedrich-Loeffler-Institut	n.a.
Germany	2020-Dec-20	EPI_ISL_5066996	A/turkey/Germany-NI/AI03432/2020	Lebensmittel- und Veterinärinstitut Oldenburg - Standort Veterinärinstitut	Friedrich-Loeffler-Institut	n.a.
Germany	2021-Jan-04	EPI_ISL_5067044	A/turkey/Germany-NI/AI00063/2021	Lebensmittel- und Veterinärinstitut Oldenburg - Standort Veterinärinstitut	Friedrich-Loeffler-Institut	n.a.
Germany	2021-Jan-04	EPI_ISL_5067335	A/turkey/Germany-NI/AI00072/2021	Lebensmittel- und Veterinärinstitut Oldenburg - Standort Veterinärinstitut	Friedrich-Loeffler-Institut	n.a.
Germany	2021-Jan-04	EPI_ISL_5067957	A/domestic duck/Germany-NI/AI00079/2021	Lebensmittel- und Veterinärinstitut Oldenburg - Standort Veterinärinstitut	Friedrich-Loeffler-Institut	n.a.
Germany	2021-Jan-12	EPI_ISL_5095554	A/chicken/Germany-MV/AI00539/2021	Landesamt für Landwirtschaft, Lebensmittelsicherheit und Fischerei (LALLF)	Friedrich-Loeffler-Institut	n.a.
Germany	2021-Jan-12	EPI_ISL_5095555	A/chicken/Germany-NI/AI00547/2021	Lebensmittel- und Veterinärinstitut Oldenburg - Standort Veterinärinstitut	Friedrich-Loeffler-Institut	n.a.
Germany	2021-Jan-12	EPI_ISL_5095556	A/turkey/Germany-NI/AI00589/2021	Lebensmittel- und Veterinärinstitut Oldenburg - Standort Veterinärinstitut	Friedrich-Loeffler-Institut	n.a.
Germany	2021-Jan-22	EPI_ISL_5095644	A/turkey/Germany-BB/AI00868/2021	Landeslabor Berlin-Brandenburg	Friedrich-Loeffler-Institut	n.a.
Germany	2021-Jan-26	EPI_ISL_5095645	A/turkey/Germany-MV/AI00909/2021	Landesamt für Landwirtschaft, Lebensmittelsicherheit und Fischerei (LALLF)	Friedrich-Loeffler-Institut	n.a.
Germany	2021-Jan-28	EPI_ISL_5095649	A/turkey/Germany-MV/AI01015/2021	Landesamt für Landwirtschaft, Lebensmittelsicherheit und Fischerei (LALLF)	Friedrich-Loeffler-Institut	n.a.
Germany	2021-Jan-30	EPI_ISL_5095650	A/turkey/Germany-BB/AI01023/2021	Landeslabor Berlin-Brandenburg	Friedrich-Loeffler-Institut	n.a.
Germany	2021-Jan-20	EPI_ISL_5096070	A/mallard/Germany-MV/AI00639/2021	Friedrich-Loeffler-Institut	Friedrich-Loeffler-Institut	n.a.
Germany	2021-Jan-20	EPI_ISL_5096104	A/wild goose/Germany-NI/AI00855/2021	Lebensmittel- und Veterinärinstitut Oldenburg - Standort Veterinärinstitut	Friedrich-Loeffler-Institut	n.a.
Germany	2021-Jan-19	EPI_ISL_5096105	A/domestic duck/Germany-NI/AI00646/2021	Lebensmittel- und Veterinärinstitut Oldenburg - Standort Veterinärinstitut	Friedrich-Loeffler-Institut	n.a.
Germany	2021-Jan-20	EPI_ISL_5096107	A/turkey/Germany-NI/AI00647/2021	Lebensmittel- und Veterinärinstitut Oldenburg - Standort Veterinärinstitut	Friedrich-Loeffler-Institut	n.a.
Germany	2021-Jan-12	EPI_ISL_5096629	A/wild goose/Germany-NI/AI00625/2021	Lebensmittel- und Veterinärinstitut Oldenburg - Standort Veterinärinstitut	Friedrich-Loeffler-Institut	n.a.
Germany	2021-Jan-17	EPI_ISL_5097280	A/turkey/Germany-NI/AI00621/2021	Lebensmittel- und Veterinärinstitut Oldenburg - Standort Veterinärinstitut	Friedrich-Loeffler-Institut	n.a.
Germany	2021-Feb-17	EPI_ISL_5099628	A/domestic duck/Germany-BB/AI01443/2021	Landeslabor Berlin-Brandenburg	Friedrich-Loeffler-Institut	n.a.
Germany	2021-Feb-28	EPI_ISL_5100056	A/turkey/Germany-NI/AI02013/2021	Lebensmittel- und Veterinärinstitut Oldenburg - Standort Veterinärinstitut	Friedrich-Loeffler-Institut	n.a.
Germany	2021-Mar-03	EPI_ISL_5100599	A/turkey/Germany-NI/AI02025/2021	Lebensmittel- und Veterinärinstitut Oldenburg - Standort Veterinärinstitut	Friedrich-Loeffler-Institut	n.a.
Germany	2021-Mar-05	EPI_ISL_5115955	A/turkey/Germany-NI/AI02303/2021	Lebensmittel- und Veterinärinstitut Oldenburg - Standort Veterinärinstitut	Friedrich-Loeffler-Institut	n.a.
Germany	2021-Mar-05	EPI_ISL_5115956	A/turkey/Germany-NI/AI02306/2021	Lebensmittel- und Veterinärinstitut Oldenburg - Standort Veterinärinstitut	Friedrich-Loeffler-Institut	n.a.
Germany	2021-Mar-05	EPI_ISL_5115967	A/chicken/Germany-SH/AI02312/2021	Landeslabor Schleswig-Holstein	Friedrich-Loeffler-Institut	n.a.
Germany	2021-Mar-04	EPI_ISL_5115968	A/turkey/Germany-BB/AI02318/2021	Landeslabor Berlin-Brandenburg	Friedrich-Loeffler-Institut	n.a.
Germany	2021-Mar-05	EPI_ISL_5115969	A/domestic goose/Germany-MV/AI02319/2021	Landesamt für Landwirtschaft, Lebensmittelsicherheit und Fischerei (LALLF)	Friedrich-Loeffler-Institut	n.a.
Germany	2021-Mar-06	EPI_ISL_5115970	A/chicken/Germany-NI/AI02328/2021	Lebensmittel- und Veterinärinstitut Oldenburg - Standort Veterinärinstitut	Friedrich-Loeffler-Institut	n.a.
Germany	2021-Feb-26	EPI_ISL_5116063	A/swan/Germany-HE/AI02335/2021	Landesbetrieb Hessisches Landeslabor	Friedrich-Loeffler-Institut	n.a.
Germany	2021-Feb-26	EPI_ISL_5116063	A/swan/Germany-HE/AI02335/2021	Landesbetrieb Hessisches Landeslabor	Friedrich-Loeffler-Institut	n.a.
Germany	2021-Mar-07	EPI_ISL_5116064	A/turkey/Germany-NI/AI02349/2021	Lebensmittel- und Veterinärinstitut Oldenburg - Standort Veterinärinstitut	Friedrich-Loeffler-Institut	n.a.
Germany	2021-Mar-02	EPI_ISL_5116065	A/greater rhea/Germany-SN/AI02351/2021	Landesuntersuchungsanstalt für das Gesundheits- und Veterinärwesen Sachsen	Friedrich-Loeffler-Institut	n.a.
Germany	2021-Mar-05	EPI_ISL_5116093	A/chicken/Germany-SN/AI02353/2021	Landesuntersuchungsanstalt für das Gesundheits- und Veterinärwesen Sachsen	Friedrich-Loeffler-Institut	n.a.
Germany	2021-Mar-02	EPI_ISL_5116172	A/mute swan/Germany-HE/AI02373/2021	Landesbetrieb Hessisches Landeslabor	Friedrich-Loeffler-Institut	n.a.
Germany	2021-Mar-08	EPI_ISL_5116326	A/chicken/Germany-MV/AI02376/2021	Landesamt für Landwirtschaft, Lebensmittelsicherheit und Fischerei (LALLF)	Friedrich-Loeffler-Institut	n.a.
Germany	2021-Mar-13	EPI_ISL_5133724	A/chicken/Germany-NI/AI02954/2021	Lebensmittel- und Veterinärinstitut Oldenburg - Standort Veterinärinstitut	Friedrich-Loeffler-Institut	n.a.
Germany	2021-Mar-14	EPI_ISL_5134186	A/turkey/Germany-NI/AI02950/2021	Lebensmittel- und Veterinärinstitut Oldenburg - Standort Veterinärinstitut	Friedrich-Loeffler-Institut	n.a.
Germany	2021-Mar-14	EPI_ISL_5136837	A/turkey/Germany-NI/AI02671/2021	Lebensmittel- und Veterinärinstitut Oldenburg - Standort Veterinärinstitut	Friedrich-Loeffler-Institut	n.a.
Germany	2021-Mar-13	EPI_ISL_5137351	A/turkey/Germany-NI/AI02678/2021	Lebensmittel- und Veterinärinstitut Oldenburg - Standort Veterinärinstitut	Friedrich-Loeffler-Institut	n.a.
Germany	2021-Mar-14	EPI_ISL_5137952	A/turkey/Germany-NI/AI02674/2021	Lebensmittel- und Veterinärinstitut Oldenburg - Standort Veterinärinstitut	Friedrich-Loeffler-Institut	n.a.
Germany	2021-Mar-14	EPI_ISL_5141340	A/domestic duck/Germany-NI/AI02660/2021	Lebensmittel- und Veterinärinstitut Oldenburg - Standort Veterinärinstitut	Friedrich-Loeffler-Institut	n.a.
Germany	2021-Mar-08	EPI_ISL_5144632	A/turkey/Germany-NI/AI02393/2021	Lebensmittel- und Veterinärinstitut Oldenburg - Standort Veterinärinstitut	Friedrich-Loeffler-Institut	n.a.
Germany	2021-Mar-16	EPI_ISL_5144725	A/domestic goose/Germany-NI/AI02980/2021	Lebensmittel- und Veterinärinstitut Oldenburg - Standort Veterinärinstitut	Friedrich-Loeffler-Institut	n.a.
Germany	2021-Feb-21	EPI_ISL_5144778	A/turkey/Germany-NI/AI01488/2021	Lebensmittel- und Veterinärinstitut Oldenburg - Standort Veterinärinstitut	Friedrich-Loeffler-Institut	n.a.
Germany	2021-Feb-20	EPI_ISL_5144920	A/turkey/Germany-NI/AI01483/2021	Lebensmittel- und Veterinärinstitut Oldenburg - Standort Veterinärinstitut	Friedrich-Loeffler-Institut	n.a.
Germany	2021-May-05	EPI_ISL_5145223	A/turkey/Germany-NI/AI04455/2021	Lebensmittel- und Veterinärinstitut Oldenburg - Standort Veterinärinstitut	Friedrich-Loeffler-Institut	n.a.
Germany	2021-Apr-08	EPI_ISL_5145422	A/barnacle goose/Germany-NI/AI03914/2021	Lebensmittel- und Veterinärinstitut Oldenburg - Standort Veterinärinstitut	Friedrich-Loeffler-Institut	n.a.
Germany	2021-Mar-01	EPI_ISL_5145613	A/chicken/Germany-BY/AI02060/2021	Bayrisches Landesamt für Gesundheit und Lebensmittelsicherheit (LGL)	Friedrich-Loeffler-Institut	n.a.
Germany	2021-Jul-17	EPI_ISL_5145744	A/oystercatcher/Germany-NI/AI05047/2021	Lebensmittel- und Veterinärinstitut Oldenburg - Standort Veterinärinstitut	Friedrich-Loeffler-Institut	n.a.
Germany	2021-Jul-20	EPI_ISL_5145796	A/swan/Germany-NI/AI05045/2021	Lebensmittel- und Veterinärinstitut Oldenburg - Standort Veterinärinstitut	Friedrich-Loeffler-Institut	n.a.
Germany	2021-Mar-23	EPI_ISL_5145858	A/chicken/Germany-TH/AI03512/2021	Thüringer Landesamt für Verbraucherschutz (TLAV)	Friedrich-Loeffler-Institut	n.a.
Germany	2021-Mar-24	EPI_ISL_5145921	A/chicken/Germany-BW/AI03554/2021	CVUA Karlsruhe	Friedrich-Loeffler-Institut	n.a.
Germany	2021-Mar-29	EPI_ISL_5146171	A/chicken/Germany-BW/AI03634/2021	CVUA Karlsruhe	Friedrich-Loeffler-Institut	n.a.
Germany	2021-Mar-31	EPI_ISL_5146288	A/chicken/Germany-NW/AI03705/2021	Chemisches und Veterinäruntersuchungsamt Westfalen-Arnsberg (CVUA-Westfalen)	Friedrich-Loeffler-Institut	n.a.
Germany	2021-Apr-14	EPI_ISL_5146291	A/barnacle goose/Germany-NI/AI03980/2021	Lebensmittel- und Veterinärinstitut Oldenburg - Standort Veterinärinstitut	Friedrich-Loeffler-Institut	n.a.
Germany	2021-Apr-27	EPI_ISL_5146292	A/turkey/Germany-NI/AI04373/2021	Lebensmittel- und Veterinärinstitut Oldenburg - Standort Veterinärinstitut	Friedrich-Loeffler-Institut	n.a.
Germany	2021-Oct-14	EPI_ISL_5403566	A/Eurasian wigeon/Germany-SH/AI05948/2021	Landeslabor Schleswig-Holstein	Friedrich-Loeffler-Institut	n.a.
Denmark	2021-Mar-01	EPI_ISL_5449305	A/barnacle_goose/Denmark/17572-1.01/2021-03-01	Statens Serumm Institute	Statens Serum Institute	Hjulsager, C
United Kingdom	2021-Jul-20	EPI_ISL_5530613	A/great_skua/Scotland/041672/2021	Animal and Plant Health Agency (APHA)	Animal and Plant Health Agency (APHA)	n.a.
Netherlands	2021-Oct-25	EPI_ISL_5588100	A/chicken/Netherlands/21037287-006010/2021	Wageningen Bioveterinary Research	Wageningen Bioveterinary Research	Beerens, Nancy; Harders, Frank; Pritz-Verschuren, Sylvia; Roose, Marit; Germeraad, Evelien; Engelsma, Marc; Heutink, Rene
Netherlands	2021-Oct-22	EPI_ISL_5588106	A/chicken/Netherlands/21037233-001/2021	Wageningen Bioveterinary Research	Wageningen Bioveterinary Research	Beerens, Nancy; Harders, Frank; Pritz-Verschuren, Sylvia; Roose, Marit; Germeraad, Evelien; Engelsma, Marc; Heutink, Rene
Netherlands	2021-Oct-30	EPI_ISL_5804698	A/chicken/Netherlands/21037708-006010/2021	Wageningen Bioveterinary Research	Wageningen Bioveterinary Research	Beerens, Nancy; Harders, Frank; Pritz-Verschuren, Sylvia; Roose, Marit; Germeraad, Evelien; Engelsma, Marc; Heutink, Rene
United Kingdom	2021-Oct-24	EPI_ISL_5804708	A/mute_swan/England/053054/2021	Animal and Plant Health Agency (APHA)	Animal and Plant Health Agency (APHA)	n.a.
Netherlands	2021-Oct-24	EPI_ISL_5804788	A/Mute swan/Netherlands/21037283-002/2021	Wageningen Bioveterinary Research	Wageningen Bioveterinary Research	Beerens, Nancy; Harders, Frank; Pritz-Verschuren, Sylvia; Roose, Marit; Germeraad, Evelien; Engelsma, Marc; Heutink, Rene
United Kingdom	2021-Jul-29	EPI_ISL_5804789	A/great_skua/Scotland/B07779/2021	Animal and Plant Health Agency (APHA)	Animal and Plant Health Agency (APHA)	n.a.
Netherlands	2021-Oct-25	EPI_ISL_6025676	A/Barnacle goose/Netherlands/21037293-001/2021	Wageningen Bioveterinary Research	Wageningen Bioveterinary Research	Beerens, Nancy; Harders, Frank; Pritz-Verschuren, Sylvia; Roose, Marit; Germeraad, Evelien; Engelsma, Marc; Heutink, Rene
Czech Republic	2021-Nov-01	EPI_ISL_6328409	A/mute swan/Czech Republic/21312/2021	State Veterinary Institute Prague	State Veterinary Institute Prague	Nagy,Alexander;Cernikova,Lenka;Stara,Martina
Netherlands	2021-Nov-02	EPI_ISL_6375134	A/waterfowl/Netherlands/21037914-006/2021	Wageningen Bioveterinary Research	Wageningen Bioveterinary Research	Beerens, Nancy; Harders, Frank; Pritz-Verschuren, Sylvia; Roose, Marit; Germeraad, Evelien; Engelsma, Marc; Heutink, Rene
France	2021-Nov-08	EPI_ISL_6590766	A/swan/France/21P012384/2021	Anses (Ploufragan-Plouzané)	ANSES Agence Nationale De Securite Sanitaire De L’alimentation	n.a.
Sweden	2021-Nov-02	EPI_ISL_6596216	A/barnacle goose/Sweden/SVA211102SZ0402/FB004395/M-2021	National Veterinary Institute, SVA	National Veterinary Institute	n.a.
Sweden	2021-Nov-01	EPI_ISL_6599075	A/greylag goose /Sweden/SVA211103SZ0398/FB004410/M-2021	National Veterinary Institute, SVA	National Veterinary Institute	n.a.
Sweden	2021-Oct-29	EPI_ISL_6599895	A/common pheasant /Sweden/SVA211104SZ0320/FB004417/M-2021	National Veterinary Institute, SVA	National Veterinary Institute	n.a.
Poland	2021-Nov-03	EPI_ISL_6930564	A/turkey/Poland/H1924-T1/2021	National Veterinary Research Institut Poland, PIWet-PIB	National Veterinary Research Institut Poland, PIWet-PIB	E. Swieton, K. Smietanka
Poland	2021-Nov-03	EPI_ISL_6931008	A/domestic_goose/Poland/H1931-T1/2021	National Veterinary Research Institut Poland, PIWet-PIB	National Veterinary Research Institut Poland, PIWet-PIB	E. Swieton, K. Smietanka
Poland	2021-Nov-05	EPI_ISL_6931288	A/chicken/Poland/H1940-N/2021	National Veterinary Research Institut Poland, PIWet-PIB	National Veterinary Research Institut Poland, PIWet-PIB	E. Swieton, K. Smietanka
Poland	2021-Nov-08	EPI_ISL_6935584	A/turkey/Poland/H1944-N/2021	National Veterinary Research Institut Poland, PIWet-PIB	National Veterinary Research Institut Poland, PIWet-PIB	E. Swieton, K. Smietanka
Sweden	2021-Nov-05	EPI_ISL_7049600	A/bean goose/Sweden/SVA211111SZ0372/FB004482/2021	National Veterinary Institute, SVA	National Veterinary Institute	n.a.
Sweden	2021-Nov-08	EPI_ISL_7050532	A/western jackdaw/Sweden/SVA211111SZ0376/FB004483/2021	National Veterinary Institute, SVA	National Veterinary Institute	n.a.
Sweden	2021-Nov-01	EPI_ISL_7053817	A/barnacle goose/Sweden/SVA211111SZ0376/FB004496/2021	National Veterinary Institute, SVA	National Veterinary Institute	n.a.
Sweden	2021-Nov-08	EPI_ISL_7054529	A/greylag goose /Sweden/SVA211111SZ0376/FB004497/M-2021	National Veterinary Institute, SVA	National Veterinary Institute	n.a.
Sweden	2021-Nov-08	EPI_ISL_7054770	A/European herring gull/Sweden/SVA211116SZ0432/FB004518/M-2021	National Veterinary Institute, SVA	National Veterinary Institute	n.a.
Netherlands	2021-Nov-09	EPI_ISL_7267243	A/greylag goose/Netherlands/21038570-002/2021	Wageningen Bioveterinary Research	Wageningen Bioveterinary Research	Beerens, Nancy; Harders, Frank; Pritz-Verschuren, Sylvia; Roose, Marit; Venema, Sandra; Germeraad, Evelien; Engelsma, Marc; Heutink, Rene
Netherlands	2021-Nov-12	EPI_ISL_7267244	A/common buzzard/Netherlands/21038793-001/2021	Wageningen Bioveterinary Research	Wageningen Bioveterinary Research	Beerens, Nancy; Harders, Frank; Pritz-Verschuren, Sylvia; Roose, Marit; Venema, Sandra; Germeraad, Evelien; Engelsma, Marc; Heutink, Rene
Netherlands	2021-Nov-13	EPI_ISL_7267245	A/mute swan/Netherlands/21038797-001/2021	Wageningen Bioveterinary Research	Wageningen Bioveterinary Research	Beerens, Nancy; Harders, Frank; Pritz-Verschuren, Sylvia; Roose, Marit; Venema, Sandra; Germeraad, Evelien; Engelsma, Marc; Heutink, Rene
Netherlands	2021-Nov-20	EPI_ISL_7267246	A/mute swan/Netherlands/21039192-001/2021	Wageningen Bioveterinary Research	Wageningen Bioveterinary Research	Beerens, Nancy; Harders, Frank; Pritz-Verschuren, Sylvia; Roose, Marit; Venema, Sandra; Germeraad, Evelien; Engelsma, Marc; Heutink, Rene
Netherlands	2021-Nov-20	EPI_ISL_7267247	A/mute swan/Netherlands/21039202-001/2021	Wageningen Bioveterinary Research	Wageningen Bioveterinary Research	Beerens, Nancy; Harders, Frank; Pritz-Verschuren, Sylvia; Roose, Marit; Venema, Sandra; Germeraad, Evelien; Engelsma, Marc; Heutink, Rene
Netherlands	2021-Nov-14	EPI_ISL_7267248	A/goose/Netherlands/21038940-002/2021	Wageningen Bioveterinary Research	Wageningen Bioveterinary Research	Beerens, Nancy; Harders, Frank; Pritz-Verschuren, Sylvia; Roose, Marit; Venema, Sandra; Germeraad, Evelien; Engelsma, Marc; Heutink, Rene
Netherlands	2021-Nov-15	EPI_ISL_7267249	A/grey heron/Netherlands/21038941-001/2021	Wageningen Bioveterinary Research	Wageningen Bioveterinary Research	Beerens, Nancy; Harders, Frank; Pritz-Verschuren, Sylvia; Roose, Marit; Venema, Sandra; Germeraad, Evelien; Engelsma, Marc; Heutink, Rene
Netherlands	2021-Nov-15	EPI_ISL_7267250	A/greylag goose/Netherlands/21038942-001/2021	Wageningen Bioveterinary Research	Wageningen Bioveterinary Research	Beerens, Nancy; Harders, Frank; Pritz-Verschuren, Sylvia; Roose, Marit; Venema, Sandra; Germeraad, Evelien; Engelsma, Marc; Heutink, Rene
Netherlands	2021-Nov-16	EPI_ISL_7267251	A/greater canada goose /Netherlands/21038971-001/2021	Wageningen Bioveterinary Research	Wageningen Bioveterinary Research	Beerens, Nancy; Harders, Frank; Pritz-Verschuren, Sylvia; Roose, Marit; Venema, Sandra; Germeraad, Evelien; Engelsma, Marc; Heutink, Rene
Netherlands	2021-Nov-17	EPI_ISL_7267252	A/goose/Netherlands/21039029-001/2021	Wageningen Bioveterinary Research	Wageningen Bioveterinary Research	Beerens, Nancy; Harders, Frank; Pritz-Verschuren, Sylvia; Roose, Marit; Venema, Sandra; Germeraad, Evelien; Engelsma, Marc; Heutink, Rene
Netherlands	2021-Nov-18	EPI_ISL_7267253	A/gull/Netherlands/21039180-002/2021	Wageningen Bioveterinary Research	Wageningen Bioveterinary Research	Beerens, Nancy; Harders, Frank; Pritz-Verschuren, Sylvia; Roose, Marit; Venema, Sandra; Germeraad, Evelien; Engelsma, Marc; Heutink, Rene
Netherlands	2021-Nov-23	EPI_ISL_7267254	A/greylag goose/Netherlands/21039376-001/2021	Wageningen Bioveterinary Research	Wageningen Bioveterinary Research	Beerens, Nancy; Harders, Frank; Pritz-Verschuren, Sylvia; Roose, Marit; Venema, Sandra; Germeraad, Evelien; Engelsma, Marc; Heutink, Rene
Croatia	2021-Nov-12	EPI_ISL_7357590	A/mute swan/Croatia/101/2021	Croatian Veterinary Institute, Poultry Centre	Croatian Veterinary Institute	Savić, Vladimir
Croatia	2021-Nov-19	EPI_ISL_7570462	A/mute swan/Croatia/104/2021	Croatian Veterinary Institute, Poultry Centre	Croatian Veterinary Institute	Savić, Vladimir
Croatia	2021-Nov-18	EPI_ISL_7570634	A/goose/Croatia/107/2021	Croatian Veterinary Institute, Poultry Centre	Croatian Veterinary Institute	Savić, Vladimir
Belgium	2021-Jan-11	EPI_ISL_7590312	A/Branta_canadensis/Belgium/500/2021	Sciensano - Animal Infectious Diseases	Sciensano, Department of Animal Infectious Diseases	Van Borm, Steven; Mathijs, Elisabeth; Roupie, Virginie; Lambrecht, Benedicte; Steensels, Mieke
Belgium	2021-Apr-20	EPI_ISL_7591058	A/Anas_platyrhynchos domestica/Belgium/5517/2021	Sciensano - Animal Infectious Diseases	Sciensano, Department of Animal Infectious Diseases	Van Borm, Steven; Mathijs, Elisabeth; Vandenbussche, Frank; Roupie, Virginie; Lambrecht, Benedicte; Steensels, Mieke
Belgium	2020-Dec-03	EPI_ISL_7598788	A/Anser_brachyrhynchus/Belgium/13275_0009/2020	Sciensano - Animal Infectious Diseases	Sciensano, Department of Animal Infectious Diseases	Van Borm, Steven; Vandenbussche, Frank; Roupie, Virginie; Lambrecht, Benedicte; Steensels, Mieke
Belgium	2020-Dec-26	EPI_ISL_7622862	A/Anser_brachyrhynchus/Belgium/151/2020	Sciensano - Animal Infectious Diseases	Sciensano, Department of Animal Infectious Diseases	Van Borm, Steven; Vandenbussche, Frank; Roupie, Virginie; Lambrecht, Benedicte; Steensels, Mieke
Belgium	2021-Jan-11	EPI_ISL_7623043	A/Larus_argentatus/Belgium/568/2021	Sciensano - Animal Infectious Diseases	Sciensano, Department of Animal Infectious Diseases	Van Borm, Steven; Vandenbussche, Frank; Roupie, Virginie; Lambrecht, Benedicte; Steensels, Mieke
Belgium	2021-Mar-01	EPI_ISL_7623299	A/Columba_palumbus/Belgium/2928_004/2021	Sciensano - Animal Infectious Diseases	Sciensano, Department of Animal Infectious Diseases	Van Borm, Steven; Vandenbussche, Frank; Roupie, Virginie; Lambrecht, Benedicte; Steensels, Mieke
Belgium	2021-Mar-01	EPI_ISL_7623303	A/Garrulus_glandarius/Belgium/2928_003/2021	Sciensano - Animal Infectious Diseases	Sciensano, Department of Animal Infectious Diseases	Van Borm, Steven; Vandenbussche, Frank; Roupie, Virginie; Lambrecht, Benedicte; Steensels, Mieke
Belgium	2021-Jun-04	EPI_ISL_7623511	A/Gallus_gallus/Belgium/7578_001/2021	Sciensano - Animal Infectious Diseases	Sciensano, Department of Animal Infectious Diseases	Van Borm, Steven; Vandenbussche, Frank; Roupie, Virginie; Lambrecht, Benedicte; Steensels, Mieke
Belgium	2021-Jul-12	EPI_ISL_7623789	A/Gallus_gallus/Belgium/9247/2021	Sciensano - Animal Infectious Diseases	Sciensano, Department of Animal Infectious Diseases	Van Borm, Steven; Vandenbussche, Frank; Roupie, Virginie; Lambrecht, Benedicte; Steensels, Mieke
Belgium	2021-Sep-09	EPI_ISL_7624142	A/Gallus_gallus/Belgium/11644/2021	Sciensano - Animal Infectious Diseases	Sciensano, Department of Animal Infectious Diseases	Van Borm, Steven; Vandenbussche, Frank; Roupie, Virginie; Lambrecht, Benedicte; Steensels, Mieke
Sweden	2021-Nov-26	EPI_ISL_7635907	A/white-tailed eagle/Sweden/SVA211201SZ0380/FB004721/M-2021	National Veterinary Institute, SVA	National Veterinary Institute	n.a.
Italy	2021-Nov-30	EPI_ISL_7733582	A/chicken/Italy/21VIR10388/2021	Istituto Zooprofilattico Speriment. Lombardia, Emilia Ro. IZSLER	Istituto Zooprofilattico Sperimentale Delle Venezie	Zecchin, B.; Fusaro, A.; Schivo, A.; Salviato, A.; Palumbo, E.; Milani, A.; Giussani, E.; Pastori, A.; Monne, I.; Terregino, C.
Italy	2021-Dec-01	EPI_ISL_7733584	A/duck/Italy/21VIR10447/2021	Istituto Zooprofilattico Speriment. Lombardia, Emilia Ro. IZSLER	Istituto Zooprofilattico Sperimentale Delle Venezie	Zecchin, B.; Fusaro, A.; Schivo, A.; Salviato, A.; Palumbo, E.; Milani, A.; Giussani, E.; Pastori, A.; Monne, I.; Terregino, C.
Italy	2021-Oct-28	EPI_ISL_7733585	A/Eurasian_wigeon/Italy/21VIR8919-3/2021	Istituto Zooprofilattico Speriment. Lombardia, Emilia Ro. IZSLER	Istituto Zooprofilattico Sperimentale Delle Venezie	Zecchin, B.; Fusaro, A.; Schivo, A.; Salviato, A.; Palumbo, E.; Milani, A.; Giussani, E.; Pastori, A.; Monne, I.; Terregino, C.
Italy	2021-Nov-18	EPI_ISL_7733587	A/turkey/Italy/21VIR9618-7/2021	Istituto Zooprofilattico Speriment. Lombardia, Emilia Ro. IZSLER	Istituto Zooprofilattico Sperimentale Delle Venezie	Zecchin, B.; Fusaro, A.; Schivo, A.; Salviato, A.; Palumbo, E.; Milani, A.; Giussani, E.; Pastori, A.; Monne, I.; Terregino, C.
Italy	2021-Oct-27	EPI_ISL_7733591	A/mallard/Italy/21VIR8919-2/2021	Istituto Zooprofilattico Speriment. Lombardia, Emilia Ro. IZSLER	Istituto Zooprofilattico Sperimentale Delle Venezie	Zecchin, B.; Fusaro, A.; Schivo, A.; Salviato, A.; Palumbo, E.; Milani, A.; Giussani, E.; Pastori, A.; Monne, I.; Terregino, C.
Italy	2021-Nov-25	EPI_ISL_7733595	A/chicken/Italy/21VIR10239/2021	Istituto Zooprofilattico Speriment. Lombardia, Emilia Ro. IZSLER	Istituto Zooprofilattico Sperimentale Delle Venezie	Zecchin, B.; Fusaro, A.; Schivo, A.; Salviato, A.; Palumbo, E.; Milani, A.; Giussani, E.; Pastori, A.; Monne, I.; Terregino, C.
Italy	2021-Nov-29	EPI_ISL_7733597	A/turkey/Italy/21VIR10340/2021	Istituto Zooprofilattico Speriment. Lombardia, Emilia Ro. IZSLER	Istituto Zooprofilattico Sperimentale Delle Venezie	Zecchin, B.; Fusaro, A.; Schivo, A.; Salviato, A.; Palumbo, E.; Milani, A.; Giussani, E.; Pastori, A.; Monne, I.; Terregino, C.
Italy	2021-Nov-19	EPI_ISL_7733598	A/turkey/Italy/21VIR9816-1/2021	Istituto Zooprofilattico Speriment. Lombardia, Emilia Ro. IZSLER	Istituto Zooprofilattico Sperimentale Delle Venezie	Zecchin, B.; Fusaro, A.; Schivo, A.; Salviato, A.; Palumbo, E.; Milani, A.; Giussani, E.; Pastori, A.; Monne, I.; Terregino, C.
Italy	2021-Nov-30	EPI_ISL_7733599	A/chicken/Italy/21VIR10389/2021	Istituto Zooprofilattico Speriment. Lombardia, Emilia Ro. IZSLER	Istituto Zooprofilattico Sperimentale Delle Venezie	Zecchin, B.; Fusaro, A.; Schivo, A.; Salviato, A.; Palumbo, E.; Milani, A.; Giussani, E.; Pastori, A.; Monne, I.; Terregino, C.
Italy	2021-Nov-22	EPI_ISL_7733603	A/chicken/Italy/21VIR9951-25/2021	Istituto Zooprofilattico Speriment. Lombardia, Emilia Ro. IZSLER	Istituto Zooprofilattico Sperimentale Delle Venezie	Zecchin, B.; Fusaro, A.; Schivo, A.; Salviato, A.; Palumbo, E.; Milani, A.; Giussani, E.; Pastori, A.; Monne, I.; Terregino, C.
Italy	2021-Nov-30	EPI_ISL_7733607	A/chicken/Italy/21VIR10384/2021	Istituto Zooprofilattico Sperimentale delle Venezie, EU/OIE/Reference Laboratory and FAO Reference Centre for AI and ND	Istituto Zooprofilattico Sperimentale Delle Venezie	Zecchin, B.; Fusaro, A.; Schivo, A.; Salviato, A.; Palumbo, E.; Milani, A.; Giussani, E.; Pastori, A.; Monne, I.; Terregino, C.
Italy	2021-Nov-15	EPI_ISL_7733609	A/chicken/Italy/21VIR9580-22/2021	Istituto Zooprofilattico Sperimentale delle Venezie, EU/OIE/Reference Laboratory and FAO Reference Centre for AI and ND	Istituto Zooprofilattico Sperimentale Delle Venezie	Zecchin, B.; Fusaro, A.; Schivo, A.; Salviato, A.; Palumbo, E.; Milani, A.; Giussani, E.; Pastori, A.; Monne, I.; Terregino, C.
Italy	2021-Nov-28	EPI_ISL_7733610	A/chicken/Italy/21VIR10343/2021	Istituto Zooprofilattico Sperimentale delle Venezie, EU/OIE/Reference Laboratory and FAO Reference Centre for AI and ND	Istituto Zooprofilattico Sperimentale Delle Venezie	Zecchin, B.; Fusaro, A.; Schivo, A.; Salviato, A.; Palumbo, E.; Milani, A.; Giussani, E.; Pastori, A.; Monne, I.; Terregino, C.
Italy	2021-Nov-23	EPI_ISL_7733611	A/Wild_goose/Italy/21VIR10193/2021	Istituto Zooprofilattico Sperimentale delle Venezie, EU/OIE/Reference Laboratory and FAO Reference Centre for AI and ND	Istituto Zooprofilattico Sperimentale Delle Venezie	Zecchin, B.; Fusaro, A.; Schivo, A.; Salviato, A.; Palumbo, E.; Milani, A.; Giussani, E.; Pastori, A.; Monne, I.; Terregino, C.
Italy	2021-Nov-05	EPI_ISL_7733612	A/magpie/Italy/21VIR9487-2/2021	Istituto Zooprofilattico Sperimentale delle Venezie, EU/OIE/Reference Laboratory and FAO Reference Centre for AI and ND	Istituto Zooprofilattico Sperimentale Delle Venezie	Zecchin, B.; Fusaro, A.; Schivo, A.; Salviato, A.; Palumbo, E.; Milani, A.; Giussani, E.; Pastori, A.; Monne, I.; Terregino, C.
Italy	2021-Dec-01	EPI_ISL_7733613	A/turkey/Italy/21VIR10456/2021	Istituto Zooprofilattico Sperimentale delle Venezie, EU/OIE/Reference Laboratory and FAO Reference Centre for AI and ND	Istituto Zooprofilattico Sperimentale Delle Venezie	Zecchin, B.; Fusaro, A.; Schivo, A.; Salviato, A.; Palumbo, E.; Milani, A.; Giussani, E.; Pastori, A.; Monne, I.; Terregino, C.
Italy	2021-Nov-04	EPI_ISL_7733617	A/chicken/Italy/21VIR9133-20/2021	Istituto Zooprofilattico Sperimentale delle Venezie, EU/OIE/Reference Laboratory and FAO Reference Centre for AI and ND	Istituto Zooprofilattico Sperimentale Delle Venezie	Zecchin, B.; Fusaro, A.; Schivo, A.; Salviato, A.; Palumbo, E.; Milani, A.; Giussani, E.; Pastori, A.; Monne, I.; Terregino, C.
Italy	2021-Nov-11	EPI_ISL_7733621	A/seagull/Italy/21VIR9432-2/2021	Istituto Zooprofilattico Sperimentale delle Venezie, EU/OIE/Reference Laboratory and FAO Reference Centre for AI and ND	Istituto Zooprofilattico Sperimentale Delle Venezie	Zecchin, B.; Fusaro, A.; Schivo, A.; Salviato, A.; Palumbo, E.; Milani, A.; Giussani, E.; Pastori, A.; Monne, I.; Terregino, C.
Italy	2021-Nov-17	EPI_ISL_7733624	A/turkey/Italy/21VIR9767-3/2021	Istituto Zooprofilattico Sperimentale delle Venezie, EU/OIE/Reference Laboratory and FAO Reference Centre for AI and ND	Istituto Zooprofilattico Sperimentale Delle Venezie	Zecchin, B.; Fusaro, A.; Schivo, A.; Salviato, A.; Palumbo, E.; Milani, A.; Giussani, E.; Pastori, A.; Monne, I.; Terregino, C.
Italy	2021-Nov-25	EPI_ISL_7733628	A/turkey/Italy/21VIR10251/2021	Istituto Zooprofilattico Sperimentale delle Venezie, EU/OIE/Reference Laboratory and FAO Reference Centre for AI and ND	Istituto Zooprofilattico Sperimentale Delle Venezie	Zecchin, B.; Fusaro, A.; Schivo, A.; Salviato, A.; Palumbo, E.; Milani, A.; Giussani, E.; Pastori, A.; Monne, I.; Terregino, C.
Italy	2021-Nov-15	EPI_ISL_7733629	A/turkey/Italy/21VIR9652-2/2021	Istituto Zooprofilattico Sperimentale delle Venezie, EU/OIE/Reference Laboratory and FAO Reference Centre for AI and ND	Istituto Zooprofilattico Sperimentale Delle Venezie	Zecchin, B.; Fusaro, A.; Schivo, A.; Salviato, A.; Palumbo, E.; Milani, A.; Giussani, E.; Pastori, A.; Monne, I.; Terregino, C.
Italy	2021-Nov-15	EPI_ISL_7733630	A/chicken/Italy/21VIR9691-2/2021	Istituto Zooprofilattico Sperimentale delle Venezie, EU/OIE/Reference Laboratory and FAO Reference Centre for AI and ND	Istituto Zooprofilattico Sperimentale Delle Venezie	Zecchin, B.; Fusaro, A.; Schivo, A.; Salviato, A.; Palumbo, E.; Milani, A.; Giussani, E.; Pastori, A.; Monne, I.; Terregino, C.
Italy	2021-Nov-11	EPI_ISL_7733632	A/turkey/Italy/21VIR9512-1/2021	Istituto Zooprofilattico Sperimentale delle Venezie, EU/OIE/Reference Laboratory and FAO Reference Centre for AI and ND	Istituto Zooprofilattico Sperimentale Delle Venezie	Zecchin, B.; Fusaro, A.; Schivo, A.; Salviato, A.; Palumbo, E.; Milani, A.; Giussani, E.; Pastori, A.; Monne, I.; Terregino, C.
Italy	2021-Nov-03	EPI_ISL_7733633	A/turkey/Italy/21VIR9143-2/2021	Istituto Zooprofilattico Sperimentale delle Venezie, EU/OIE/Reference Laboratory and FAO Reference Centre for AI and ND	Istituto Zooprofilattico Sperimentale Delle Venezie	Zecchin, B.; Fusaro, A.; Schivo, A.; Salviato, A.; Palumbo, E.; Milani, A.; Giussani, E.; Pastori, A.; Monne, I.; Terregino, C.
Italy	2021-Nov-17	EPI_ISL_7733634	A/chicken/Italy/21VIR9765-12/2021	Istituto Zooprofilattico Sperimentale delle Venezie, EU/OIE/Reference Laboratory and FAO Reference Centre for AI and ND	Istituto Zooprofilattico Sperimentale Delle Venezie	Zecchin, B.; Fusaro, A.; Schivo, A.; Salviato, A.; Palumbo, E.; Milani, A.; Giussani, E.; Pastori, A.; Monne, I.; Terregino, C.
Italy	2021-Nov-11	EPI_ISL_7733635	A/turkey/Italy/21VIR9510-1/2021	Istituto Zooprofilattico Sperimentale delle Venezie, EU/OIE/Reference Laboratory and FAO Reference Centre for AI and ND	Istituto Zooprofilattico Sperimentale Delle Venezie	Zecchin, B.; Fusaro, A.; Schivo, A.; Salviato, A.; Palumbo, E.; Milani, A.; Giussani, E.; Pastori, A.; Monne, I.; Terregino, C.
Italy	2021-Nov-17	EPI_ISL_7733638	A/turkey/Italy/21VIR9768-8/2021	Istituto Zooprofilattico Sperimentale delle Venezie, EU/OIE/Reference Laboratory and FAO Reference Centre for AI and ND	Istituto Zooprofilattico Sperimentale Delle Venezie	Zecchin, B.; Fusaro, A.; Schivo, A.; Salviato, A.; Palumbo, E.; Milani, A.; Giussani, E.; Pastori, A.; Monne, I.; Terregino, C.
Italy	2021-Nov-26	EPI_ISL_7733641	A/chicken/Italy/21VIR10352/2021	Istituto Zooprofilattico Sperimentale delle Venezie, EU/OIE/Reference Laboratory and FAO Reference Centre for AI and ND	Istituto Zooprofilattico Sperimentale Delle Venezie	Zecchin, B.; Fusaro, A.; Schivo, A.; Salviato, A.; Palumbo, E.; Milani, A.; Giussani, E.; Pastori, A.; Monne, I.; Terregino, C.
Italy	2021-Nov-30	EPI_ISL_7733642	A/kestrel/Italy/21VIR10468/2021	Istituto Zooprofilattico Sperimentale delle Venezie, EU/OIE/Reference Laboratory and FAO Reference Centre for AI and ND	Istituto Zooprofilattico Sperimentale Delle Venezie	Zecchin, B.; Fusaro, A.; Schivo, A.; Salviato, A.; Palumbo, E.; Milani, A.; Giussani, E.; Pastori, A.; Monne, I.; Terregino, C.
Italy	2021-Nov-15	EPI_ISL_7733643	A/turkey/Italy/21VIR9649-2/2021	Istituto Zooprofilattico Sperimentale delle Venezie, EU/OIE/Reference Laboratory and FAO Reference Centre for AI and ND	Istituto Zooprofilattico Sperimentale Delle Venezie	Zecchin, B.; Fusaro, A.; Schivo, A.; Salviato, A.; Palumbo, E.; Milani, A.; Giussani, E.; Pastori, A.; Monne, I.; Terregino, C.
Italy	2021-Oct-28	EPI_ISL_7733644	A/chicken/Italy/IZSLT-122448_21VIR9218-1/2021	Istituto Zooprofilattico Sperimentale del Lazio e della Toscana "M. Aleandri"	Istituto Zooprofilattico Sperimentale Delle Venezie	Zecchin, B.; Fusaro, A.; Schivo, A.; Salviato, A.; Palumbo, E.; Milani, A.; Giussani, E.; Pastori, A.; Monne, I.; Terregino, C.
Italy	2021-Nov-22	EPI_ISL_7733645	A/goose/Italy/IZSLT-21VIR10273/2021	Istituto Zooprofilattico Sperimentale del Lazio e della Toscana "M. Aleandri"	Istituto Zooprofilattico Sperimentale Delle Venezie	Zecchin, B.; Fusaro, A.; Schivo, A.; Salviato, A.; Palumbo, E.; Milani, A.; Giussani, E.; Pastori, A.; Monne, I.; Terregino, C.
Italy	2021-Nov-05	EPI_ISL_7733647	A/turkey/Italy/21VIR9210-1/2021	Istituto Zooprofilattico Sperimentale del Lazio e della Toscana "M. Aleandri"	Istituto Zooprofilattico Sperimentale Delle Venezie	Zecchin, B.; Fusaro, A.; Schivo, A.; Salviato, A.; Palumbo, E.; Milani, A.; Giussani, E.; Pastori, A.; Monne, I.; Terregino, C.
Italy	2021-Oct-25	EPI_ISL_7733648	A/turkey/Italy/21VIR8817-1/2021	Istituto Zooprofilattico Sperimentale del Lazio e della Toscana "M. Aleandri"	Istituto Zooprofilattico Sperimentale Delle Venezie	Zecchin, B.; Fusaro, A.; Schivo, A.; Salviato, A.; Palumbo, E.; Milani, A.; Giussani, E.; Pastori, A.; Monne, I.; Terregino, C.
Estonia	2021-Sep-19	EPI_ISL_7778753	A/Eagle_owl/Estonia/TA2122239_21VIR10433-10/2021	Estonian Veterinary and Food Laboratory	Istituto Zooprofilattico Sperimentale Delle Venezie	Nurmoja, I.; Vilem, A.; Juurik, T.; Zecchin, B.; Fusaro, A.; Schivo, A.; Salviato, A.; Palumbo, E.; Milani, A.; Giussani, E.; Pastori, A.; Monne, I.; Terregino, C.
Estonia	2021-Oct-12	EPI_ISL_7778754	A/Withe-tiled_eagle/Estonia/TA2124126-1_21VIR10433-11/2021	Estonian Veterinary and Food Laboratory	Istituto Zooprofilattico Sperimentale Delle Venezie	Nurmoja, I.; Vilem, A.; Juurik, T.; Zecchin, B.; Fusaro, A.; Schivo, A.; Salviato, A.; Palumbo, E.; Milani, A.; Giussani, E.; Pastori, A.; Monne, I.; Terregino, C.
Estonia	2021-May-16	EPI_ISL_7778755	A/white-tailed_eagle/Estonia/TA2111864-2_21VIR7512-6/2021	Estonian Veterinary and Food Laboratory	Istituto Zooprofilattico Sperimentale Delle Venezie	Nurmoja, I.; Vilem, A.; Juurik, T.; Zecchin, B.; Fusaro, A.; Schivo, A.; Salviato, A.; Palumbo, E.; Milani, A.; Giussani, E.; Pastori, A.; Monne, I.; Terregino, C.
Estonia	2021-Jun-02	EPI_ISL_7778756	A/gull/Estonia/TA2113284-4_21VIR7512-8/2021	Estonian Veterinary and Food Laboratory	Istituto Zooprofilattico Sperimentale Delle Venezie	Nurmoja, I.; Vilem, A.; Juurik, T.; Zecchin, B.; Fusaro, A.; Schivo, A.; Salviato, A.; Palumbo, E.; Milani, A.; Giussani, E.; Pastori, A.; Monne, I.; Terregino, C.
Estonia	2021-Mar-02	EPI_ISL_7778757	A/mute_swan/Estonia/TA2106111-2_21VIR7512-1/2021	Estonian Veterinary and Food Laboratory	Istituto Zooprofilattico Sperimentale Delle Venezie	Nurmoja, I.; Vilem, A.; Juurik, T.; Zecchin, B.; Fusaro, A.; Schivo, A.; Salviato, A.; Palumbo, E.; Milani, A.; Giussani, E.; Pastori, A.; Monne, I.; Terregino, C.
Estonia	2021-Mar-02	EPI_ISL_7778758	A/mute_swan/Estonia/TA2106241_21VIR7512-2/2021	Estonian Veterinary and Food Laboratory	Istituto Zooprofilattico Sperimentale Delle Venezie	Nurmoja, I.; Vilem, A.; Juurik, T.; Zecchin, B.; Fusaro, A.; Schivo, A.; Salviato, A.; Palumbo, E.; Milani, A.; Giussani, E.; Pastori, A.; Monne, I.; Terregino, C.
Estonia	2021-Mar-04	EPI_ISL_7778759	A/mute_swan/Estonia/TA2106419-1_21VIR7512-3/2021	Estonian Veterinary and Food Laboratory	Istituto Zooprofilattico Sperimentale Delle Venezie	Nurmoja, I.; Vilem, A.; Juurik, T.; Zecchin, B.; Fusaro, A.; Schivo, A.; Salviato, A.; Palumbo, E.; Milani, A.; Giussani, E.; Pastori, A.; Monne, I.; Terregino, C.
Estonia	2021-Mar-04	EPI_ISL_7778760	A/mute_swan/Estonia/TA2106615_21VIR7512-4/2021	Estonian Veterinary and Food Laboratory	Istituto Zooprofilattico Sperimentale Delle Venezie	Nurmoja, I.; Vilem, A.; Juurik, T.; Zecchin, B.; Fusaro, A.; Schivo, A.; Salviato, A.; Palumbo, E.; Milani, A.; Giussani, E.; Pastori, A.; Monne, I.; Terregino, C.
Estonia	2021-Feb-18	EPI_ISL_7778762	A/guinea_fowl/Estonia/TA2104719_21VIR7512-9/2021	Estonian Veterinary and Food Laboratory	Istituto Zooprofilattico Sperimentale Delle Venezie	Nurmoja, I.; Vilem, A.; Juurik, T.; Zecchin, B.; Fusaro, A.; Schivo, A.; Salviato, A.; Palumbo, E.; Milani, A.; Giussani, E.; Pastori, A.; Monne, I.; Terregino, C.
Finland	2021-Jun-01	EPI_ISL_7778763	A/white-tailed_eagle/Finland/6984_21VIR7689-10/2021	Finnish Food Authority	Istituto Zooprofilattico Sperimentale Delle Venezie	Tammiranta, N.; Kantala, T.; Laamanen, I.; Gadd, T.; Zecchin, B.; Fusaro, A.; Schivo, A.; Salviato, A.; Palumbo, E.; Milani, A.; Giussani, E.; Pastori, A.; Monne, I.; Terregino, C.
Finland	2021-Jul-01	EPI_ISL_7778764	A/white-tailed_eagle/Finland/9257_21VIR7689-11/2021	Finnish Food Authority	Istituto Zooprofilattico Sperimentale Delle Venezie	Tammiranta, N.; Kantala, T.; Laamanen, I.; Gadd, T.; Zecchin, B.; Fusaro, A.; Schivo, A.; Salviato, A.; Palumbo, E.; Milani, A.; Giussani, E.; Pastori, A.; Monne, I.; Terregino, C.
Finland	2021-Jul-01	EPI_ISL_7778765	A/golden_eagle/Finland/9378_21VIR7689-12/2021	Finnish Food Authority	Istituto Zooprofilattico Sperimentale Delle Venezie	Tammiranta, N.; Kantala, T.; Laamanen, I.; Gadd, T.; Zecchin, B.; Fusaro, A.; Schivo, A.; Salviato, A.; Palumbo, E.; Milani, A.; Giussani, E.; Pastori, A.; Monne, I.; Terregino, C.
Finland	2021-Aug-01	EPI_ISL_7778766	A/European_herring_gull/Finland/9722_21VIR7689-13/2021	Finnish Food Authority	Istituto Zooprofilattico Sperimentale Delle Venezie	Tammiranta, N.; Kantala, T.; Laamanen, I.; Gadd, T.; Zecchin, B.; Fusaro, A.; Schivo, A.; Salviato, A.; Palumbo, E.; Milani, A.; Giussani, E.; Pastori, A.; Monne, I.; Terregino, C.
Finland	2021-Aug-01	EPI_ISL_7778767	A/whooper_swan/Finland/9906_21VIR7689-14/2021	Finnish Food Authority	Istituto Zooprofilattico Sperimentale Delle Venezie	Tammiranta, N.; Kantala, T.; Laamanen, I.; Gadd, T.; Zecchin, B.; Fusaro, A.; Schivo, A.; Salviato, A.; Palumbo, E.; Milani, A.; Giussani, E.; Pastori, A.; Monne, I.; Terregino, C.
Finland	2021-Aug-01	EPI_ISL_7778768	A/Eurasian_eagle-owl/Finland/10617_21VIR7689-15/2021	Finnish Food Authority	Istituto Zooprofilattico Sperimentale Delle Venezie	Tammiranta, N.; Kantala, T.; Laamanen, I.; Gadd, T.; Zecchin, B.; Fusaro, A.; Schivo, A.; Salviato, A.; Palumbo, E.; Milani, A.; Giussani, E.; Pastori, A.; Monne, I.; Terregino, C.
Finland	2021-Jan-01	EPI_ISL_7778769	A/pheasant/Finland/499_21VIR7689-1/2021	Finnish Food Authority	Istituto Zooprofilattico Sperimentale Delle Venezie	Tammiranta, N.; Kantala, T.; Laamanen, I.; Gadd, T.; Zecchin, B.; Fusaro, A.; Schivo, A.; Salviato, A.; Palumbo, E.; Milani, A.; Giussani, E.; Pastori, A.; Monne, I.; Terregino, C.
Finland	2021-Jan-01	EPI_ISL_7778770	A/mute_swan/Finland/1325_21VIR7689-2/2021	Finnish Food Authority	Istituto Zooprofilattico Sperimentale Delle Venezie	Tammiranta, N.; Kantala, T.; Laamanen, I.; Gadd, T.; Zecchin, B.; Fusaro, A.; Schivo, A.; Salviato, A.; Palumbo, E.; Milani, A.; Giussani, E.; Pastori, A.; Monne, I.; Terregino, C.
Finland	2021-Feb-01	EPI_ISL_7778771	A/pheasant/Finland/1589_21VIR7689-3/2021	Finnish Food Authority	Istituto Zooprofilattico Sperimentale Delle Venezie	Tammiranta, N.; Kantala, T.; Laamanen, I.; Gadd, T.; Zecchin, B.; Fusaro, A.; Schivo, A.; Salviato, A.; Palumbo, E.; Milani, A.; Giussani, E.; Pastori, A.; Monne, I.; Terregino, C.
Finland	2021-May-01	EPI_ISL_7778773	A/barnacle_goose/Finland/6247_21VIR7689-6/2021	Finnish Food Authority	Istituto Zooprofilattico Sperimentale Delle Venezie	Tammiranta, N.; Kantala, T.; Laamanen, I.; Gadd, T.; Zecchin, B.; Fusaro, A.; Schivo, A.; Salviato, A.; Palumbo, E.; Milani, A.; Giussani, E.; Pastori, A.; Monne, I.; Terregino, C.
Finland	2021-May-01	EPI_ISL_7778774	A/barnacle_goose/Finland//6378_21VIR7689-7/2021	Finnish Food Authority	Istituto Zooprofilattico Sperimentale Delle Venezie	Tammiranta, N.; Kantala, T.; Laamanen, I.; Gadd, T.; Zecchin, B.; Fusaro, A.; Schivo, A.; Salviato, A.; Palumbo, E.; Milani, A.; Giussani, E.; Pastori, A.; Monne, I.; Terregino, C.
Finland	2021-Jun-01	EPI_ISL_7778775	A/barnacle_goose/Finland/6955_21VIR7689-9/2021	Finnish Food Authority	Istituto Zooprofilattico Sperimentale Delle Venezie	Tammiranta, N.; Kantala, T.; Laamanen, I.; Gadd, T.; Zecchin, B.; Fusaro, A.; Schivo, A.; Salviato, A.; Palumbo, E.; Milani, A.; Giussani, E.; Pastori, A.; Monne, I.; Terregino, C.
Norway	2021-Jun-14	EPI_ISL_7778776	A/greylag_goose/Norway/V294_21VIR7634-1/2021	Norwegian Veterinary Institute	Istituto Zooprofilattico Sperimentale Delle Venezie	Gjerset, B.; Moldal, T.; Madslien, K.; Romo, G.; Zecchin, B.; Fusaro, A.; Schivo, A.; Salviato, A.; Palumbo, E.; Milani, A.; Giussani, E.; Pastori, A.; Monne, I.; Terregino, C.
Norway	2021-Jun-21	EPI_ISL_7778777	A/mute_swan/Norway/FU452_21VIR7634-2/2021	Norwegian Veterinary Institute	Istituto Zooprofilattico Sperimentale Delle Venezie	Gjerset, B.; Moldal, T.; Madslien, K.; Romo, G.; Zecchin, B.; Fusaro, A.; Schivo, A.; Salviato, A.; Palumbo, E.; Milani, A.; Giussani, E.; Pastori, A.; Monne, I.; Terregino, C.
Norway	2021-Jun-23	EPI_ISL_7778778	A/common_eider/Norway/FU453_21VIR7634-3/2021	Norwegian Veterinary Institute	Istituto Zooprofilattico Sperimentale Delle Venezie	Gjerset, B.; Moldal, T.; Madslien, K.; Romo, G.; Zecchin, B.; Fusaro, A.; Schivo, A.; Salviato, A.; Palumbo, E.; Milani, A.; Giussani, E.; Pastori, A.; Monne, I.; Terregino, C.
Norway	2021-Jul-01	EPI_ISL_7778779	A/common_eider/Norway/FU458_21VIR7634-4/2021	Norwegian Veterinary Institute	Istituto Zooprofilattico Sperimentale Delle Venezie	Gjerset, B.; Moldal, T.; Madslien, K.; Romo, G.; Zecchin, B.; Fusaro, A.; Schivo, A.; Salviato, A.; Palumbo, E.; Milani, A.; Giussani, E.; Pastori, A.; Monne, I.; Terregino, C.
Netherlands	2021-Nov-24	EPI_ISL_7952115	A/mute swan/Netherlands/21039526-002/2021	Wageningen Bioveterinary Research	Wageningen Bioveterinary Research	Beerens, Nancy; Harders, Frank; Pritz-Verschuren, Sylvia; Roose, Marit; Venema, Sandra; Germeraad, Evelien; Engelsma, Marc; Heutink, Rene
Netherlands	2021-Dec-01	EPI_ISL_7952116	A/chicken/Netherlands/21039901-001-005/2021	Wageningen Bioveterinary Research	Wageningen Bioveterinary Research	Beerens, Nancy; Harders, Frank; Pritz-Verschuren, Sylvia; Roose, Marit; Venema, Sandra; Germeraad, Evelien; Engelsma, Marc; Heutink, Rene
Netherlands	2021-Dec-16	EPI_ISL_7952117	A/chicken/Netherlands/21040808-001-005/2021	Wageningen Bioveterinary Research	Wageningen Bioveterinary Research	Beerens, Nancy; Harders, Frank; Pritz-Verschuren, Sylvia; Roose, Marit; Venema, Sandra; Germeraad, Evelien; Engelsma, Marc; Heutink, Rene
Netherlands	2021-Dec-16	EPI_ISL_7952118	A/chicken/Netherlands/21040811-001-005/2021	Wageningen Bioveterinary Research	Wageningen Bioveterinary Research	Beerens, Nancy; Harders, Frank; Pritz-Verschuren, Sylvia; Roose, Marit; Venema, Sandra; Germeraad, Evelien; Engelsma, Marc; Heutink, Rene
Netherlands	2021-Nov-28	EPI_ISL_7952119	A/great black-backed gull/Netherlands/21039609-001-002/2021	Wageningen Bioveterinary Research	Wageningen Bioveterinary Research	Beerens, Nancy; Harders, Frank; Pritz-Verschuren, Sylvia; Roose, Marit; Venema, Sandra; Germeraad, Evelien; Engelsma, Marc; Heutink, Rene
Netherlands	2021-Nov-24	EPI_ISL_7952120	A/greylag goose/Netherlands/21039525-001/2021	Wageningen Bioveterinary Research	Wageningen Bioveterinary Research	Beerens, Nancy; Harders, Frank; Pritz-Verschuren, Sylvia; Roose, Marit; Venema, Sandra; Germeraad, Evelien; Engelsma, Marc; Heutink, Rene
Netherlands	2021-Nov-22	EPI_ISL_7952121	A/sanderling/Netherlands/21039528-002/2021	Wageningen Bioveterinary Research	Wageningen Bioveterinary Research	Beerens, Nancy; Harders, Frank; Pritz-Verschuren, Sylvia; Roose, Marit; Venema, Sandra; Germeraad, Evelien; Engelsma, Marc; Heutink, Rene
Netherlands	2021-Nov-26	EPI_ISL_7952122	A/greylag goose/Netherlands/21039746-002/2021	Wageningen Bioveterinary Research	Wageningen Bioveterinary Research	Beerens, Nancy; Harders, Frank; Pritz-Verschuren, Sylvia; Roose, Marit; Venema, Sandra; Germeraad, Evelien; Engelsma, Marc; Heutink, Rene
Netherlands	2021-Nov-25	EPI_ISL_7952123	A/barnacle goose/Netherlands/21039750-002/2021	Wageningen Bioveterinary Research	Wageningen Bioveterinary Research	Beerens, Nancy; Harders, Frank; Pritz-Verschuren, Sylvia; Roose, Marit; Venema, Sandra; Germeraad, Evelien; Engelsma, Marc; Heutink, Rene
Netherlands	2021-Nov-30	EPI_ISL_7952124	A/mute swan/Netherlands/21039841-002/2021	Wageningen Bioveterinary Research	Wageningen Bioveterinary Research	Beerens, Nancy; Harders, Frank; Pritz-Verschuren, Sylvia; Roose, Marit; Venema, Sandra; Germeraad, Evelien; Engelsma, Marc; Heutink, Rene
Netherlands	2021-Nov-25	EPI_ISL_7952125	A/mute swan/Netherlands/21039824-002/2021	Wageningen Bioveterinary Research	Wageningen Bioveterinary Research	Beerens, Nancy; Harders, Frank; Pritz-Verschuren, Sylvia; Roose, Marit; Venema, Sandra; Germeraad, Evelien; Engelsma, Marc; Heutink, Rene
Netherlands	2021-Nov-07	EPI_ISL_7952126	A/greylag goose/Netherlands/21038417-001/2021	Wageningen Bioveterinary Research	Wageningen Bioveterinary Research	Beerens, Nancy; Harders, Frank; Pritz-Verschuren, Sylvia; Roose, Marit; Venema, Sandra; Germeraad, Evelien; Engelsma, Marc; Heutink, Rene
Netherlands	2021-Nov-23	EPI_ISL_7952127	A/goose/Netherlands/21039364-002/2021	Wageningen Bioveterinary Research	Wageningen Bioveterinary Research	Beerens, Nancy; Harders, Frank; Pritz-Verschuren, Sylvia; Roose, Marit; Venema, Sandra; Germeraad, Evelien; Engelsma, Marc; Heutink, Rene
Netherlands	2021-Nov-07	EPI_ISL_7996368	A/mute swan/Netherlands/21038568-005/2021	Wageningen Bioveterinary Research	Wageningen Bioveterinary Research	Beerens, Nancy; Harders, Frank; Pritz-Verschuren, Sylvia; Roose, Marit; Venema, Sandra; Germeraad, Evelien; Engelsma, Marc; Heutink, Rene
Netherlands	2021-Nov-19	EPI_ISL_7996369	A/mute swan/Netherlands/21039291-002/2021	Wageningen Bioveterinary Research	Wageningen Bioveterinary Research	Beerens, Nancy; Harders, Frank; Pritz-Verschuren, Sylvia; Roose, Marit; Venema, Sandra; Germeraad, Evelien; Engelsma, Marc; Heutink, Rene
Netherlands	2021-Nov-20	EPI_ISL_7996370	A/western jackdaw/Netherlands/21039294-002/2021	Wageningen Bioveterinary Research	Wageningen Bioveterinary Research	Beerens, Nancy; Harders, Frank; Pritz-Verschuren, Sylvia; Roose, Marit; Venema, Sandra; Germeraad, Evelien; Engelsma, Marc; Heutink, Rene
Netherlands	2021-Dec-20	EPI_ISL_7996371	A/turkey/Netherlands/21040980-001005/2021	Wageningen Bioveterinary Research	Wageningen Bioveterinary Research	Beerens, Nancy; Harders, Frank; Pritz-Verschuren, Sylvia; Roose, Marit; Venema, Sandra; Germeraad, Evelien; Engelsma, Marc; Heutink, Rene
France	2021-Dec-15	EPI_ISL_8377056	A/pelican/France/21P013720/2021	Anses (Ploufragan-Plouzané)	ANSES Agence Nationale De Securite Sanitaire De L’alimentation	n.a.
France	2021-Dec-03	EPI_ISL_8377254	A/egret/France/21P013418/2021	Anses (Ploufragan-Plouzané)	ANSES Agence Nationale De Securite Sanitaire De L’alimentation	n.a.
France	2021-Nov-25	EPI_ISL_8377417	A/chicken/France/21P013076/2021	Anses (Ploufragan-Plouzané)	ANSES Agence Nationale De Securite Sanitaire De L’alimentation	n.a.
France	2021-Nov-25	EPI_ISL_8377418	A/goose/France/21P013228/2021	Anses (Ploufragan-Plouzané)	ANSES Agence Nationale De Securite Sanitaire De L’alimentation	n.a.
Croatia	2021-Dec-29	EPI_ISL_8439476	A/mute swan/Croatia/146/2021	Croatian Veterinary Institute, Poultry Centre	Croatian Veterinary Institute	Savić, Vladimir
Netherlands	2020-Oct-28	EPI_ISL_8650948	A/chicken/Netherlands/20016597-026030/2020	Wageningen Bioveterinary Research	Wageningen Bioveterinary Research	Beerens, Nancy; Harders, Frank; Pritz-Verschuren, Sylvia; Roose, Marit; Venema, Sandra; Germeraad, Evelien; Engelsma, Marc; Heutink, Rene
Netherlands	2021-Dec-20	EPI_ISL_8650949	A/red knot/Netherlands/21041030-008/2021	Wageningen Bioveterinary Research	Wageningen Bioveterinary Research	Beerens, Nancy; Harders, Frank; Pritz-Verschuren, Sylvia; Roose, Marit; Venema, Sandra; Germeraad, Evelien; Engelsma, Marc; Heutink, Rene
Netherlands	2021-Dec-17	EPI_ISL_8799314	A/red knot/Netherlands/21040956-003/2021	Wageningen Bioveterinary Research	Wageningen Bioveterinary Research	Beerens, Nancy; Harders, Frank; Pritz-Verschuren, Sylvia; Roose, Marit; Venema, Sandra; Germeraad, Evelien; Engelsma, Marc; Heutink, Rene
Netherlands	2021-Dec-24	EPI_ISL_8799317	A/seagull/Netherlands/21041370-001/2021	Wageningen Bioveterinary Research	Wageningen Bioveterinary Research	Beerens, Nancy; Harders, Frank; Pritz-Verschuren, Sylvia; Roose, Marit; Venema, Sandra; Germeraad, Evelien; Engelsma, Marc; Heutink, Rene
Netherlands	2021-Dec-26	EPI_ISL_8799318	A/common buzzard/Netherlands/21041449-002/2021	Wageningen Bioveterinary Research	Wageningen Bioveterinary Research	Beerens, Nancy; Harders, Frank; Pritz-Verschuren, Sylvia; Roose, Marit; Venema, Sandra; Germeraad, Evelien; Engelsma, Marc; Heutink, Rene
United Kingdom	2021-Oct-24	EPI_ISL_9012457	A/chicken/England/053052/2021	Animal and Plant Health Agency (APHA)	Animal and Plant Health Agency (APHA)	n.a.
United Kingdom	2021-Oct-27	EPI_ISL_9012572	A/pheasant/Wales/385129/2021	Animal and Plant Health Agency (APHA)	Animal and Plant Health Agency (APHA)	n.a.
Netherlands	2021-Dec-17	EPI_ISL_9012574	A/Herring Gull/Netherlands/1/2021	Erasmus Medical Center	Erasmus Medical Center	n.a.
Netherlands	2021-Dec-27	EPI_ISL_9012577	A/Mallard/Netherlands/13/2021	Erasmus Medical Center	Erasmus Medical Center	n.a.
Netherlands	2021-Dec-27	EPI_ISL_9012578	A/Mallard/Netherlands/14/2021	Erasmus Medical Center	Erasmus Medical Center	n.a.
Netherlands	2021-Dec-27	EPI_ISL_9012580	A/Mallard/Netherlands/15/2021	Erasmus Medical Center	Erasmus Medical Center	n.a.
United Kingdom	2021-Oct-30	EPI_ISL_9012618	A/chicken/Wales/053969/2021	Animal and Plant Health Agency (APHA)	Animal and Plant Health Agency (APHA)	n.a.
United Kingdom	2021-Nov-01	EPI_ISL_9012694	A/guineafowl/Scotland/054471/2021	Animal and Plant Health Agency (APHA)	Animal and Plant Health Agency (APHA)	n.a.
United Kingdom	2021-Nov-01	EPI_ISL_9012696	A/chicken/Scotland/054477/2021	Animal and Plant Health Agency (APHA)	Animal and Plant Health Agency (APHA)	n.a.
United Kingdom	2021-Nov-01	EPI_ISL_9012700	A/domestic_duck/Scotland/054469/2021	Animal and Plant Health Agency (APHA)	Animal and Plant Health Agency (APHA)	n.a.
Netherlands	2022-Jan-06	EPI_ISL_9111095	A/goose/Netherlands/22000487-001/2022	Wageningen Bioveterinary Research	Wageningen Bioveterinary Research	Beerens, Nancy; Harders, Frank; Pritz-Verschuren, Sylvia; Roose, Marit; Venema, Sandra; Germeraad, Evelien; Engelsma, Marc; Heutink, Rene
Netherlands	2022-Jan-22	EPI_ISL_9111105	A/chicken/Netherlands/22001401-001005/2022	Wageningen Bioveterinary Research	Wageningen Bioveterinary Research	Beerens, Nancy; Harders, Frank; Pritz-Verschuren, Sylvia; Roose, Marit; Venema, Sandra; Germeraad, Evelien; Engelsma, Marc; Heutink, Rene
Belgium	2021-Nov-21	EPI_ISL_9160206	A/Anser_albifrons/Belgium/15465_0010/2021	Sciensano - Animal Infectious Diseases	Sciensano, Department of Animal Infectious Diseases	Van Borm, Steven; Roupie, Virginie; Lambrecht, Benedicte; Mathijs, Elisabeth; Steensels, Mieke
Netherlands	2021-Dec-27	EPI_ISL_9221411	A/barnacle goose/Netherlands/21041450-001/2021	Wageningen Bioveterinary Research	Wageningen Bioveterinary Research	Beerens, Nancy; Harders, Frank; Pritz-Verschuren, Sylvia; Roose, Marit; Venema, Sandra; Germeraad, Evelien; Engelsma, Marc; Heutink, Rene
Netherlands	2021-Dec-27	EPI_ISL_9221430	A/common buzzard/Netherlands/21041451-002/2021	Wageningen Bioveterinary Research	Wageningen Bioveterinary Research	Beerens, Nancy; Harders, Frank; Pritz-Verschuren, Sylvia; Roose, Marit; Venema, Sandra; Germeraad, Evelien; Engelsma, Marc; Heutink, Rene
Netherlands	2021-Dec-25	EPI_ISL_9221469	A/lesser black-backed gull/Netherlands/21041570-001/2021	Wageningen Bioveterinary Research	Wageningen Bioveterinary Research	Beerens, Nancy; Harders, Frank; Pritz-Verschuren, Sylvia; Roose, Marit; Venema, Sandra; Germeraad, Evelien; Engelsma, Marc; Heutink, Rene
Netherlands	2022-Jan-06	EPI_ISL_9221519	A/barnacle goose/Netherlands/22000419-002/2022	Wageningen Bioveterinary Research	Wageningen Bioveterinary Research	Beerens, Nancy; Harders, Frank; Pritz-Verschuren, Sylvia; Roose, Marit; Venema, Sandra; Germeraad, Evelien; Engelsma, Marc; Heutink, Rene
Belgium	2021-Aug-31	EPI_ISL_9250718	A/Gallus_gallus/Belgium/11372_0001/2021	Sciensano - Animal Infectious Diseases	Sciensano, Department of Animal Infectious Diseases	Van Borm, Steven; Roupie, Virginie; Lambrecht, Benedicte; Mathijs, Elisabeth; Steensels, Mieke
Netherlands	2021-Dec-29	EPI_ISL_9261740	A/Mallard/Netherlands/17/2021	Erasmus Medical Center	Erasmus Medical Center	n.a.
Netherlands	2022-Jan-04	EPI_ISL_9261741	A/Barnacle goose/Netherlands/1/2022	Erasmus Medical Center	Erasmus Medical Center	n.a.
Netherlands	2022-Jan-06	EPI_ISL_9261742	A/Great black-backed gull/1/2022	Erasmus Medical Center	Erasmus Medical Center	n.a.
Netherlands	2022-Jan-11	EPI_ISL_9261743	A/Oystercatcher/Netherlands/1/2022	Erasmus Medical Center	Erasmus Medical Center	n.a.
Netherlands	2022-Jan-11	EPI_ISL_9261744	A/Barnacle goose/Netherlands/2/2022	Erasmus Medical Center	Erasmus Medical Center	n.a.
Netherlands	2022-Jan-11	EPI_ISL_9261745	A/Barnacle goose/Netherlands/3/2022	Erasmus Medical Center	Erasmus Medical Center	n.a.
Netherlands	2022-Jan-11	EPI_ISL_9261746	A/Barnacle goose/Netherlands/4/2022	Erasmus Medical Center	Erasmus Medical Center	n.a.
Netherlands	2022-Jan-14	EPI_ISL_9261747	A/Barnacle goose/Netherlands/5/2022	Erasmus Medical Center	Erasmus Medical Center	n.a.
Netherlands	2022-Jan-14	EPI_ISL_9261748	A/Grey heron/Netherlands/1/2022	Erasmus Medical Center	Erasmus Medical Center	n.a.
Netherlands	2022-Jan-14	EPI_ISL_9261749	A/Caspian gull/Netherlands/1/2022	Erasmus Medical Center	Erasmus Medical Center	n.a.
Netherlands	2022-Jan-14	EPI_ISL_9261750	A/Black-headed gull/Netherlands/1/2022	Erasmus Medical Center	Erasmus Medical Center	n.a.
Netherlands	2022-Jan-14	EPI_ISL_9261751	A/Barnacle goose/Netherlands/6/2022	Erasmus Medical Center	Erasmus Medical Center	n.a.
France	2021-Dec-23	EPI_ISL_9377021	A/goose/France/21P014207/2021	Anses (Ploufragan-Plouzané)	ANSES Agence Nationale De Securite Sanitaire De L’alimentation	n.a.
Croatia	2022-Jan-20	EPI_ISL_9401912	A/white-fronted Goose/Croatia/16/2022	Croatian Veterinary Institute, Poultry Centre	Croatian Veterinary Institute	Savić, Vladimir
Germany	2022-Jan-24	EPI_ISL_10261376	A/pigeon/Germany-NW/AI00951/2022	Chemisches- und Veterinäruntersuchungsamt Westfalen	Friedrich-Loeffler-Institut	n.a.
Netherlands	2021-Dec-29	EPI_ISL_10347218	A/Barnacle Goose/Netherlands/6/2021	Erasmus Medical Center	Erasmus Medical Center	n.a.
Netherlands	2022-Jan-28	EPI_ISL_10347219	A/Barnacle Goose/Netherlands/8/2022	Erasmus Medical Center	Erasmus Medical Center	n.a.
Netherlands	2021-Dec-29	EPI_ISL_10347220	A/Barnacle Goose/Netherlands/7/2021	Erasmus Medical Center	Erasmus Medical Center	n.a.
Germany	2021-Dec-28	EPI_ISL_10347326	A/long-eared owl/Germany-NI/AI09037/2021	Lebensmittel- und Veterinärinstitut Oldenburg - Standort Veterinärinstitut	Friedrich-Loeffler-Institut	n.a.
Czech Republic	2021-Feb-24	EPI_ISL_10364607	A/mute swan/Czech Republic/4099/2021	State Veterinary Institute Prague	State Veterinary Institute Prague	Alexander,Nagy;Lenka,Cernikova;Martina,Stara
Germany	2022-Jan-29	EPI_ISL_10434072	A/swan/Germany-BW/AI00996/2022	CVUA Karlsruhe	Friedrich-Loeffler-Institut	n.a.
Germany	2022-Jan-30	EPI_ISL_10434073	A/swan/Germany-BW/AI00997/2022	CVUA Karlsruhe	Friedrich-Loeffler-Institut	n.a.
Belgium	2022-Jan-23	EPI_ISL_10576444	A/Anser_anser/Belgium/1809_0002/2022	Sciensano - Animal Infectious Diseases	Sciensano, Department of Animal Infectious Diseases	Van Borm, Steven; Roupie, Virginie; Lambrecht, Benedicte; Mathijs, Elisabeth; Steensels, Mieke
Netherlands	2021-Dec-23	EPI_ISL_10724257	A/sanderling/Netherlands/22002272-001/2021	Wageningen Bioveterinary Research	Wageningen Bioveterinary Research	Beerens, Nancy; Harders, Frank; Pritz-Verschuren, Sylvia; Roose, Marit; Venema, Sandra; Germeraad, Evelien; Engelsma, Marc; Heutink, Rene
Netherlands	2022-Feb-01	EPI_ISL_10724259	A/seagull/Netherlands/22002274-002/2022	Wageningen Bioveterinary Research	Wageningen Bioveterinary Research	Beerens, Nancy; Harders, Frank; Pritz-Verschuren, Sylvia; Roose, Marit; Venema, Sandra; Germeraad, Evelien; Engelsma, Marc; Heutink, Rene
Moldova, Republic of	2022-Jan-03	EPI_ISL_11007527	A/laying_hen/Moldova/68-1_22VIR638-1/2022	Republican Center of Veterinary Diagnostics	Istituto Zooprofilattico Sperimentale delle Venezie	Arseniev, S.; Groza, O.; Barbierato, G.; Zecchin, B.; Fusaro, A.; Schivo, A.; Salviato, A.; Palumbo, E.; Giussani, E.; Monne, I.; Terregino, C.
Slovenia	2021-Dec-26	EPI_ISL_11007528	A/rooster/Slovenia/2039_22VIR777-1/2021	University of Ljubljana	Istituto Zooprofilattico Sperimentale delle Venezie	Slavec, B.; Ra?nik, J.; Krape?, U.; ?labravec, Z.; A?ko, J.; Cociancich, V.; Paller, T.; Vidrih, ?.; Rojs, O.Z.; Arseniev, S.; Groza, O.; Barbierato, G.; Zecchin, B.; Fusaro, A.; Schivo, A.; Salviato, A.; Palumbo, E.; Giussani, E.; Monne, I.; Terregino, C.
Slovenia	2021-Dec-26	EPI_ISL_11007529	A/swan/Slovenia/2041_22VIR777-2/2021	University of Ljubljana	Istituto Zooprofilattico Sperimentale delle Venezie	Slavec, B.; Ra?nik, J.; Krape?, U.; ?labravec, Z.; A?ko, J.; Cociancich, V.; Paller, T.; Vidrih, ?.; Rojs, O.Z.; Arseniev, S.; Groza, O.; Barbierato, G.; Zecchin, B.; Fusaro, A.; Schivo, A.; Salviato, A.; Palumbo, E.; Giussani, E.; Monne, I.; Terregino, C.
Slovenia	2021-Dec-27	EPI_ISL_11007530	A/swan/Slovenia/2049_22VIR777-3/2021	University of Ljubljana	Istituto Zooprofilattico Sperimentale delle Venezie	Slavec, B.; Ra?nik, J.; Krape?, U.; ?labravec, Z.; A?ko, J.; Cociancich, V.; Paller, T.; Vidrih, ?.; Rojs, O.Z.; Arseniev, S.; Groza, O.; Barbierato, G.; Zecchin, B.; Fusaro, A.; Schivo, A.; Salviato, A.; Palumbo, E.; Giussani, E.; Monne, I.; Terregino, C.
Slovenia	2021-Dec-29	EPI_ISL_11007531	A/swan/Slovenia/2060_22VIR777-4/2021	University of Ljubljana	Istituto Zooprofilattico Sperimentale delle Venezie	Slavec, B.; Ra?nik, J.; Krape?, U.; ?labravec, Z.; A?ko, J.; Cociancich, V.; Paller, T.; Vidrih, ?.; Rojs, O.Z.; Arseniev, S.; Groza, O.; Barbierato, G.; Zecchin, B.; Fusaro, A.; Schivo, A.; Salviato, A.; Palumbo, E.; Giussani, E.; Monne, I.; Terregino, C.
Slovenia	2021-Dec-30	EPI_ISL_11007532	A/swan/Slovenia/2072_22VIR777-5/2021	University of Ljubljana	Istituto Zooprofilattico Sperimentale delle Venezie	Slavec, B.; Ra?nik, J.; Krape?, U.; ?labravec, Z.; A?ko, J.; Cociancich, V.; Paller, T.; Vidrih, ?.; Rojs, O.Z.; Arseniev, S.; Groza, O.; Barbierato, G.; Zecchin, B.; Fusaro, A.; Schivo, A.; Salviato, A.; Palumbo, E.; Giussani, E.; Monne, I.; Terregino, C.
Slovenia	2021-Dec-30	EPI_ISL_11007533	A/swan/Slovenia/2073_22VIR777-6/2021	University of Ljubljana	Istituto Zooprofilattico Sperimentale delle Venezie	Slavec, B.; Ra?nik, J.; Krape?, U.; ?labravec, Z.; A?ko, J.; Cociancich, V.; Paller, T.; Vidrih, ?.; Rojs, O.Z.; Arseniev, S.; Groza, O.; Barbierato, G.; Zecchin, B.; Fusaro, A.; Schivo, A.; Salviato, A.; Palumbo, E.; Giussani, E.; Monne, I.; Terregino, C.
Slovenia	2021-Dec-30	EPI_ISL_11007534	A/seagull/Slovenia/2075_22VIR777-7/2021	University of Ljubljana	Istituto Zooprofilattico Sperimentale delle Venezie	Slavec, B.; Ra?nik, J.; Krape?, U.; ?labravec, Z.; A?ko, J.; Cociancich, V.; Paller, T.; Vidrih, ?.; Rojs, O.Z.; Arseniev, S.; Groza, O.; Barbierato, G.; Zecchin, B.; Fusaro, A.; Schivo, A.; Salviato, A.; Palumbo, E.; Giussani, E.; Monne, I.; Terregino, C.
Slovenia	2022-Jan-03	EPI_ISL_11007535	A/swan/Slovenia/13_22VIR777-8/2022	University of Ljubljana	Istituto Zooprofilattico Sperimentale delle Venezie	Slavec, B.; Ra?nik, J.; Krape?, U.; ?labravec, Z.; A?ko, J.; Cociancich, V.; Paller, T.; Vidrih, ?.; Rojs, O.Z.; Arseniev, S.; Groza, O.; Barbierato, G.; Zecchin, B.; Fusaro, A.; Schivo, A.; Salviato, A.; Palumbo, E.; Giussani, E.; Monne, I.; Terregino, C.
Bulgaria	2021-Dec-29	EPI_ISL_11007537	A/hen/Bulgaria/854-1_22VIR778-10/2021	NDRVMI (National Diagnostic and Research Veterinary Medical Institute)	Istituto Zooprofilattico Sperimentale delle Venezie	Goujgoulova, G.; Slavcheva, I.; Oreshkova, L.; Barbierato, G.; Zecchin, B.; Fusaro, A.; Schivo, A.; Salviato, A.; Palumbo, E.; Giussani, E.; Monne, I.; Terregino, C.
Bulgaria	2021-Nov-15	EPI_ISL_11007538	A/hen/Bulgaria/722-1_22VIR778-1/2021	NDRVMI (National Diagnostic and Research Veterinary Medical Institute)	Istituto Zooprofilattico Sperimentale delle Venezie	Goujgoulova, G.; Slavcheva, I.; Oreshkova, L.; Barbierato, G.; Zecchin, B.; Fusaro, A.; Schivo, A.; Salviato, A.; Palumbo, E.; Giussani, E.; Monne, I.; Terregino, C.
Bulgaria	2021-Nov-30	EPI_ISL_11007539	A/turkey/Bulgaria/755-1_22VIR778-4/2021	NDRVMI (National Diagnostic and Research Veterinary Medical Institute)	Istituto Zooprofilattico Sperimentale delle Venezie	Goujgoulova, G.; Slavcheva, I.; Oreshkova, L.; Barbierato, G.; Zecchin, B.; Fusaro, A.; Schivo, A.; Salviato, A.; Palumbo, E.; Giussani, E.; Monne, I.; Terregino, C.
Bulgaria	2021-Dec-01	EPI_ISL_11007540	A/duck/Bulgaria/756-4_22VIR778-6/2021	NDRVMI (National Diagnostic and Research Veterinary Medical Institute)	Istituto Zooprofilattico Sperimentale delle Venezie	Goujgoulova, G.; Slavcheva, I.; Oreshkova, L.; Barbierato, G.; Zecchin, B.; Fusaro, A.; Schivo, A.; Salviato, A.; Palumbo, E.; Giussani, E.; Monne, I.; Terregino, C.
Bulgaria	2021-Dec-02	EPI_ISL_11007541	A/hen/Bulgaria/757-6_22VIR778-7/2021	NDRVMI (National Diagnostic and Research Veterinary Medical Institute)	Istituto Zooprofilattico Sperimentale delle Venezie	Goujgoulova, G.; Slavcheva, I.; Oreshkova, L.; Barbierato, G.; Zecchin, B.; Fusaro, A.; Schivo, A.; Salviato, A.; Palumbo, E.; Giussani, E.; Monne, I.; Terregino, C.
Italy	2021-Nov-14	EPI_ISL_11007548	A/turkey/Italy/21VIR9520/2021	Istituto Zooprofilattico Sperimentale delle Venezie, EU/OIE/Reference Laboratory and FAO Reference Centre for AI and ND	Istituto Zooprofilattico Sperimentale delle Venezie	Barbierato, G.; Zecchin, B.; Fusaro, A.; Schivo, A.; Salviato, A.; Palumbo, E.; Giussani, E.; Monne, I.; Terregino, C.
Moldova, Republic of	2022-Jan-03	EPI_ISL_11007721	A/laying_hen/Moldova/68-2_22VIR638-2/2022	Republican Center of Veterinary Diagnostics	Istituto Zooprofilattico Sperimentale delle Venezie	Arseniev, S.; Groza, O.; Barbierato, G.; Zecchin, B.; Fusaro, A.; Schivo, A.; Salviato, A.; Palumbo, E.; Giussani, E.; Monne, I.; Terregino, C.
Bulgaria	2021-Nov-23	EPI_ISL_11007722	A/partridge/Bulgaria/745_22VIR778-3/2021	NDRVMI (National Diagnostic and Research Veterinary Medical Institute)	Istituto Zooprofilattico Sperimentale delle Venezie	Goujgoulova, G.; Slavcheva, I.; Oreshkova, L.; Barbierato, G.; Zecchin, B.; Fusaro, A.; Schivo, A.; Salviato, A.; Palumbo, E.; Giussani, E.; Monne, I.; Terregino, C.
Netherlands	2022-Feb-23	EPI_ISL_11112484	A/Caspian Gull/Netherlands/2/2022	Erasmus Medical Center	Erasmus Medical Center	n.a.
Ireland	2021-Dec-22	EPI_ISL_11260218	A/mute_swan/Ireland/037311_22VIR1325-13/2021	Central Veterinary Research Laboratory	Istituto Zooprofilattico Sperimentale delle Venezie	Byrne, C.; Garcia, K.; Cuartero, L.G.; Barbierato, G.; Zecchin, B.; Fusaro, A.; Schivo, A.; Salviato, A.; Palumbo, E.; Giussani, E.; Monne, I.; Terregino, C.
Croatia	2022-Feb-09	EPI_ISL_11268632	A/mute swan/Croatia/26/2022	Croatian Veterinary Institute, Poultry Centre	Croatian Veterinary Institute	Savić, Vladimir
Czech Republic	2021-Dec-31	EPI_ISL_11327088	A/chicken/Czech Republic/61-1/2022	State Veterinary Institute Prague	State Veterinary Institute Prague	Alexander,Nagy;Lenka,Cernikova;Martina,Stara
Czech Republic	2021-Dec-31	EPI_ISL_11327089	A/chicken/Czech Republic/61-2/2022	State Veterinary Institute Prague	State Veterinary Institute Prague	Alexander,Nagy;Lenka,Cernikova;Martina,Stara
Czech Republic	2022-Jan-03	EPI_ISL_11327090	A/chicken/Czech Republic/63/2022	State Veterinary Institute Prague	State Veterinary Institute Prague	Alexander,Nagy;Lenka,Cernikova;Martina,Stara
United Kingdom	2021-Mar-30	EPI_ISL_11388317	A/falcon/England/AVP-21-019051A/2021	Animal and Plant Health Agency (APHA)	Animal and Plant Health Agency (APHA)	n.a.
United Kingdom	2021-Jan-22	EPI_ISL_11392591	A/peregrine_falcon/Northern_Ireland/AI102021-2/2021	Animal and Plant Health Agency (APHA)	Animal and Plant Health Agency (APHA)	n.a.
Belgium	2022-Mar-10	EPI_ISL_11449674	A/Gallus_gallus/Belgium/3194_0001/2022	Sciensano - Animal Infectious Diseases	Sciensano, Department of Animal Infectious Diseases	Van Borm, Steven; Roupie, Virginie; Lambrecht, Benedicte; Mathijs, Elisabeth; Steensels, Mieke
Netherlands	2022-Mar-03	EPI_ISL_11560233	A/Brent goose/Netherlands/1/2022	Erasmus Medical Center	Erasmus Medical Center	n.a.
Netherlands	2022-Mar-03	EPI_ISL_11560235	A/Barnacle Goose/Netherlands/16/2022	Erasmus Medical Center	Erasmus Medical Center	n.a.
Netherlands	2022-Mar-03	EPI_ISL_11560236	A/Barnacle Goose/Netherlands/17/2022	Erasmus Medical Center	Erasmus Medical Center	n.a.
Netherlands	2022-Mar-04	EPI_ISL_11560323	A/Barnacle Goose/Netherlands/18/2022	Erasmus Medical Center	Erasmus Medical Center	n.a.
Netherlands	2022-Mar-06	EPI_ISL_11560324	A/Graylag goose/Netherlands/2/20222	Erasmus Medical Center	Erasmus Medical Center	n.a.
Netherlands	2022-Mar-15	EPI_ISL_11560325	A/Great black-backed Gull/Netherlands/3/2022	Erasmus Medical Center	Erasmus Medical Center	n.a.
Sweden	2022-Jan-21	EPI_ISL_11580255	A/Greylag goose/Sweden/SVA220308SZ0382/FB000559/M-2022	National Veterinary Institute, SVA	National Veterinary Institute	n.a.
Belgium	2022-Mar-28	EPI_ISL_11880371	A/Gallus_gallus/Belgium/4190_0002/2022	Sciensano - Animal Infectious Diseases	Sciensano, Department of Animal Infectious Diseases	Van Borm, Steven; Roupie, Virginie; Lambrecht, Benedicte; Mathijs, Elisabeth; Steensels, Mieke
Czech Republic	2022-Jan-12	EPI_ISL_12150657	A/goose/Czech Republic/913/2022	State Veterinary Institute Prague	State Veterinary Institute Prague	Alexander,Nagy;Martina,Stara;Lenka,Cernikova
Czech Republic	2022-Jan-12	EPI_ISL_12150658	A/chicken/Czech Republic/913/2022	State Veterinary Institute Prague	State Veterinary Institute Prague	Alexander,Nagy;Martina,Stara;Lenka,Cernikova
Czech Republic	2021-Dec-18	EPI_ISL_12150664	A/goose/Czech Republic/25322-179/2021	State Veterinary Institute Prague	State Veterinary Institute Prague	Alexander,Nagy;Martina,Stara;Lenka,Cernikova
Czech Republic	2021-Dec-18	EPI_ISL_12150666	A/goose/Czech Republic/25322-205/2021	State Veterinary Institute Prague	State Veterinary Institute Prague	Alexander,Nagy;Martina,Stara;Lenka,Cernikova
Belgium	2022-Mar-19	EPI_ISL_12210335	A/Falco_peregrinus/Belgium/4055_0002/2022	Sciensano - Animal Infectious Diseases	Sciensano, Department of Animal Infectious Diseases	Van Borm, Steven; Roupie, Virginie; Lambrecht, Benedicte; Mathijs, Elisabeth; Steensels, Mieke
Netherlands	2022-Mar-23	EPI_ISL_12215416	A/greylag goose/Netherlands/22005844-002/2022	Wageningen Bioveterinary Research	Wageningen Bioveterinary Research	Beerens, Nancy; Harders, Frank; Pritz-Verschuren, Sylvia; Roose, Marit; Venema, Sandra; Germeraad, Evelien; Engelsma, Marc; Heutink, Rene
Czech Republic	2021-Dec-18	EPI_ISL_12223688	A/grey heron/Czech Republic/25338-1/2021	State Veterinary Institute Prague	State Veterinary Institute Prague	Alexander,Nagy;Martina,Stara;Lenka,Cernikova
Czech Republic	2021-Dec-18	EPI_ISL_12223734	A/grey heron/Czech Republic/25338-2/2021	State Veterinary Institute Prague	State Veterinary Institute Prague	Alexander,Nagy;Martina,Stara;Lenka,Cernikova
Czech Republic	2022-Feb-09	EPI_ISL_12325210	A/chicken/Czech Republic/3306-2/2022	State Veterinary Institute Prague	State Veterinary Institute Prague	Nagy,Alexander;Cernikova,Lenka;Stra,Martina
Czech Republic	2021-Dec-18	EPI_ISL_12325995	A/goose/Czech Republic/25322-229/2021	State Veterinary Institute Prague	State Veterinary Institute Prague	Alexander,Nagy;Martina,Stara;Lenka,Cernikova
Czech Republic	2021-Mar-18	EPI_ISL_12436968	A/duck/Czech Republic/5361/2021	State Veterinary Institute Prague	State Veterinary Institute Prague	Alexander,Nagy;Lenka,Cernikova;Martina,Stara
Sweden	2022-Jan-21	EPI_ISL_12980521	A/Chicken/Sweden/SVA210201SZ0080/FB000693-IP4/2021	National Veterinary Institute, SVA	National Veterinary Institute	n.a.
Luxembourg	2021-Nov-24	EPI_ISL_13026099	A/Greylag goose/Luxembourg/21217773/2021	Laboratoire de Médecine vétérinaire de l'Etat	Luxembourg Institute of Health	Aurélie Sausy, Chantal Snoeck
Luxembourg	2021-Nov-24	EPI_ISL_13026104	A/Canada goose/Luxembourg/21217776/2021	Laboratoire de Médecine vétérinaire de l'Etat	Luxembourg Institute of Health	Aurélie Sausy, Chantal Snoeck
Luxembourg	2021-Dec-09	EPI_ISL_13026105	A/Canada goose/Luxembourg/21237199/2021	Laboratoire de Médecine vétérinaire de l'Etat	Luxembourg Institute of Health	Aurélie Sausy, Chantal Snoeck
Luxembourg	2021-Dec-10	EPI_ISL_13026106	A/Canada goose/Luxembourg/21239614/2021	Laboratoire de Médecine vétérinaire de l'Etat	Luxembourg Institute of Health	Aurélie Sausy, Chantal Snoeck
Luxembourg	2021-Dec-14	EPI_ISL_13026236	A/Grey heron/Luxembourg/21243177/2021	Laboratoire de Médecine vétérinaire de l'Etat	Luxembourg Institute of Health	Aurélie Sausy, Chantal Snoeck
Luxembourg	2021-Dec-14	EPI_ISL_13026237	A/Great cormorant/Luxembourg/21243185/2021	Laboratoire de Médecine vétérinaire de l'Etat	Luxembourg Institute of Health	Aurélie Sausy, Chantal Snoeck
Luxembourg	2022-Jan-17	EPI_ISL_13026245	A/Canada goose/Luxembourg/22012198/2022	Laboratoire de Médecine vétérinaire de l'Etat	Luxembourg Institute of Health	Aurélie Sausy, Chantal Snoeck
Luxembourg	2022-Feb-04	EPI_ISL_13026246	A/Barnacle goose/Luxembourg/22033922/2022	Laboratoire de Médecine vétérinaire de l'Etat	Luxembourg Institute of Health	Aurélie Sausy, Chantal Snoeck
United Kingdom	2021-Nov-02	EPI_ISL_13369398	A/buzzard/England/107870/2021	Animal and Plant Health Agency (APHA)	Animal and Plant Health Agency (APHA)	n.a.
United Kingdom	2021-Nov-02	EPI_ISL_13369399	A/pheasant/England/107851/2021	Animal and Plant Health Agency (APHA)	Animal and Plant Health Agency (APHA)	n.a.
United Kingdom	2021-Nov-02	EPI_ISL_13369400	A/Herring_gull/Wales/054692/2021	Animal and Plant Health Agency (APHA)	Animal and Plant Health Agency (APHA)	n.a.
United Kingdom	2021-Nov-03	EPI_ISL_13369401	A/mute_swan/England/243602/2021	Animal and Plant Health Agency (APHA)	Animal and Plant Health Agency (APHA)	n.a.
United Kingdom	2021-Nov-03	EPI_ISL_13369740	A/Mute_swan/England/385335/2021	Animal and Plant Health Agency (APHA)	Animal and Plant Health Agency (APHA)	n.a.
United Kingdom	2021-Nov-05	EPI_ISL_13369741	A/whooper_swan/England/055405/2021	Animal and Plant Health Agency (APHA)	Animal and Plant Health Agency (APHA)	n.a.
United Kingdom	2021-Nov-07	EPI_ISL_13369742	A/mute_swan/England/298902/2021	Animal and Plant Health Agency (APHA)	Animal and Plant Health Agency (APHA)	n.a.
United Kingdom	2021-Nov-08	EPI_ISL_13369743	A/mallard/England/056080/2021	Animal and Plant Health Agency (APHA)	Animal and Plant Health Agency (APHA)	n.a.
United Kingdom	2021-Nov-08	EPI_ISL_13369744	A/barnacle_goose/England/292151/2021	Animal and Plant Health Agency (APHA)	Animal and Plant Health Agency (APHA)	n.a.
United Kingdom	2021-Nov-10	EPI_ISL_13369745	A/chicken/England/056017/2021	Animal and Plant Health Agency (APHA)	Animal and Plant Health Agency (APHA)	n.a.
United Kingdom	2021-Nov-12	EPI_ISL_13369746	A/chicken/England/057016/2021	Animal and Plant Health Agency (APHA)	Animal and Plant Health Agency (APHA)	n.a.
United Kingdom	2021-Nov-12	EPI_ISL_13369747	A/Barnacle_goose/England/108089/2021	Animal and Plant Health Agency (APHA)	Animal and Plant Health Agency (APHA)	n.a.
United Kingdom	2021-Nov-12	EPI_ISL_13369748	A/mute_swan/England/108094/2021	Animal and Plant Health Agency (APHA)	Animal and Plant Health Agency (APHA)	n.a.
United Kingdom	2021-Nov-12	EPI_ISL_13369753	A/barnacle_goose/Scotland/292583/2021	Animal and Plant Health Agency (APHA)	Animal and Plant Health Agency (APHA)	n.a.
United Kingdom	2021-Nov-13	EPI_ISL_13369754	A/mute_swan/England/243983/2021	Animal and Plant Health Agency (APHA)	Animal and Plant Health Agency (APHA)	n.a.
United Kingdom	2021-Nov-13	EPI_ISL_13369755	A/Pink-footed_goose/England/243989/2021	Animal and Plant Health Agency (APHA)	Animal and Plant Health Agency (APHA)	n.a.
United Kingdom	2021-Nov-14	EPI_ISL_13369756	A/mute_swan/England/244029/2021	Animal and Plant Health Agency (APHA)	Animal and Plant Health Agency (APHA)	n.a.
United Kingdom	2021-Nov-14	EPI_ISL_13369757	A/mallard/Scotland/057554/2021	Animal and Plant Health Agency (APHA)	Animal and Plant Health Agency (APHA)	n.a.
United Kingdom	2021-Nov-15	EPI_ISL_13369758	A/mute_swan/England/292632/2021	Animal and Plant Health Agency (APHA)	Animal and Plant Health Agency (APHA)	n.a.
United Kingdom	2021-Nov-16	EPI_ISL_13369759	A/chicken/England/058797/2021	Animal and Plant Health Agency (APHA)	Animal and Plant Health Agency (APHA)	n.a.
United Kingdom	2021-Nov-16	EPI_ISL_13369760	A/pink_footed_goose/Scotland/058488/2021	Animal and Plant Health Agency (APHA)	Animal and Plant Health Agency (APHA)	n.a.
United Kingdom	2021-Nov-16	EPI_ISL_13369761	A/Kestrel/Scotland/058512/2021	Animal and Plant Health Agency (APHA)	Animal and Plant Health Agency (APHA)	n.a.
United Kingdom	2021-Nov-17	EPI_ISL_13369762	A/barnacle_goose/England/061307/2021	Animal and Plant Health Agency (APHA)	Animal and Plant Health Agency (APHA)	n.a.
United Kingdom	2021-Nov-19	EPI_ISL_13369763	A/turkey/England/059231/2021	Animal and Plant Health Agency (APHA)	Animal and Plant Health Agency (APHA)	n.a.
United Kingdom	2021-Nov-19	EPI_ISL_13369764	A/domestic_goose/England/059141/2021	Animal and Plant Health Agency (APHA)	Animal and Plant Health Agency (APHA)	n.a.
United Kingdom	2021-Nov-19	EPI_ISL_13369765	A/barnacle_goose/Scotland/062003/2021	Animal and Plant Health Agency (APHA)	Animal and Plant Health Agency (APHA)	n.a.
United Kingdom	2021-Nov-19	EPI_ISL_13369766	A/barnacle_goose/Scotland/062007/2021	Animal and Plant Health Agency (APHA)	Animal and Plant Health Agency (APHA)	n.a.
United Kingdom	2021-Nov-20	EPI_ISL_13369767	A/turkey/England/059407/2021	Animal and Plant Health Agency (APHA)	Animal and Plant Health Agency (APHA)	n.a.
United Kingdom	2021-Nov-20	EPI_ISL_13369768	A/turkey/England/059498/2021	Animal and Plant Health Agency (APHA)	Animal and Plant Health Agency (APHA)	n.a.
United Kingdom	2021-Nov-20	EPI_ISL_13369769	A/chicken/England/59973/2021	Animal and Plant Health Agency (APHA)	Animal and Plant Health Agency (APHA)	n.a.
United Kingdom	2021-Nov-20	EPI_ISL_13369770	A/common_buzzard/England/300284/2021	Animal and Plant Health Agency (APHA)	Animal and Plant Health Agency (APHA)	n.a.
United Kingdom	2021-Nov-21	EPI_ISL_13369771	A/turkey/England/059870/2021	Animal and Plant Health Agency (APHA)	Animal and Plant Health Agency (APHA)	n.a.
United Kingdom	2021-Nov-22	EPI_ISL_13369772	A/chicken/England/061210/2021	Animal and Plant Health Agency (APHA)	Animal and Plant Health Agency (APHA)	n.a.
United Kingdom	2021-Nov-22	EPI_ISL_13369773	A/chicken/England/061529/2021	Animal and Plant Health Agency (APHA)	Animal and Plant Health Agency (APHA)	n.a.
United Kingdom	2021-Nov-22	EPI_ISL_13369774	A/black-headed_gull/England/386075/2021	Animal and Plant Health Agency (APHA)	Animal and Plant Health Agency (APHA)	n.a.
United Kingdom	2021-Nov-23	EPI_ISL_13369775	A/peafowl/England/061723/2021	Animal and Plant Health Agency (APHA)	Animal and Plant Health Agency (APHA)	n.a.
United Kingdom	2021-Nov-24	EPI_ISL_13369776	A/greylag_goose/Northern_Ireland/17077/2021	Animal and Plant Health Agency (APHA)	Animal and Plant Health Agency (APHA)	n.a.
United Kingdom	2021-Nov-25	EPI_ISL_13369777	A/chicken/England/062137/2021	Animal and Plant Health Agency (APHA)	Animal and Plant Health Agency (APHA)	n.a.
United Kingdom	2021-Nov-25	EPI_ISL_13369778	A/mute_swan/Northern_Ireland/17176/2021	Animal and Plant Health Agency (APHA)	Animal and Plant Health Agency (APHA)	n.a.
United Kingdom	2021-Nov-26	EPI_ISL_13369779	A/barnacle_goose/England/293824/2021	Animal and Plant Health Agency (APHA)	Animal and Plant Health Agency (APHA)	n.a.
United Kingdom	2021-Nov-26	EPI_ISL_13369780	A/barnacle_goose/England/293809/2021	Animal and Plant Health Agency (APHA)	Animal and Plant Health Agency (APHA)	n.a.
United Kingdom	2021-Dec-01	EPI_ISL_13369781	A/chicken/Northern_Ireland/17463/2021	Animal and Plant Health Agency (APHA)	Animal and Plant Health Agency (APHA)	n.a.
United Kingdom	2021-Nov-27	EPI_ISL_13369782	A/turkey/England/062369/2021	Animal and Plant Health Agency (APHA)	Animal and Plant Health Agency (APHA)	n.a.
United Kingdom	2021-Nov-27	EPI_ISL_13369783	A/canada_goose/England/300363/2021	Animal and Plant Health Agency (APHA)	Animal and Plant Health Agency (APHA)	n.a.
United Kingdom	2021-Nov-28	EPI_ISL_13369784	A/chicken/England/063664/2021	Animal and Plant Health Agency (APHA)	Animal and Plant Health Agency (APHA)	n.a.
United Kingdom	2021-Nov-29	EPI_ISL_13369809	A/greylag_goose/England/108485/2021	Animal and Plant Health Agency (APHA)	Animal and Plant Health Agency (APHA)	n.a.
United Kingdom	2021-Nov-23	EPI_ISL_13370248	A/domestic_duck/Wales/061914/2021	Animal and Plant Health Agency (APHA)	Animal and Plant Health Agency (APHA)	n.a.
United Kingdom	2021-Nov-30	EPI_ISL_13370249	A/domestic_duck/Northern_Ireland/17400/2021	Animal and Plant Health Agency (APHA)	Animal and Plant Health Agency (APHA)	n.a.
United Kingdom	2021-Nov-29	EPI_ISL_13370343	A/buzzard/Wales/055388/2021	Animal and Plant Health Agency (APHA)	Animal and Plant Health Agency (APHA)	n.a.
United Kingdom	2021-Nov-29	EPI_ISL_13370415	A/mute_swan/Northern_Ireland/17269/2021	Animal and Plant Health Agency (APHA)	Animal and Plant Health Agency (APHA)	n.a.
United Kingdom	2021-Nov-30	EPI_ISL_13370416	A/Black-headed_gull/England/064433/2021	Animal and Plant Health Agency (APHA)	Animal and Plant Health Agency (APHA)	n.a.
United Kingdom	2021-Nov-30	EPI_ISL_13370417	A/barnacle_goose/Scotland/064368/2021	Animal and Plant Health Agency (APHA)	Animal and Plant Health Agency (APHA)	n.a.
United Kingdom	2021-Nov-30	EPI_ISL_13370418	A/common_buzzard/Scotland/294149/2021	Animal and Plant Health Agency (APHA)	Animal and Plant Health Agency (APHA)	n.a.
United Kingdom	2021-Dec-01	EPI_ISL_13370419	A/chicken/England/064357/2021	Animal and Plant Health Agency (APHA)	Animal and Plant Health Agency (APHA)	n.a.
United Kingdom	2021-Dec-01	EPI_ISL_13370420	A/chicken/England/064233/2021	Animal and Plant Health Agency (APHA)	Animal and Plant Health Agency (APHA)	n.a.
United Kingdom	2021-Dec-01	EPI_ISL_13370421	A/chicken/England/064131/2021	Animal and Plant Health Agency (APHA)	Animal and Plant Health Agency (APHA)	n.a.
United Kingdom	2021-Dec-01	EPI_ISL_13370505	A/kestrel/England/244611/2021	Animal and Plant Health Agency (APHA)	Animal and Plant Health Agency (APHA)	n.a.
United Kingdom	2021-Dec-01	EPI_ISL_13370506	A/Mute_Swan/England/294146/2021	Animal and Plant Health Agency (APHA)	Animal and Plant Health Agency (APHA)	n.a.
United Kingdom	2021-Dec-02	EPI_ISL_13370507	A/turkey/England/064661/2021	Animal and Plant Health Agency (APHA)	Animal and Plant Health Agency (APHA)	n.a.
United Kingdom	2021-Dec-02	EPI_ISL_13370508	A/mute_swan/England/244635/2021	Animal and Plant Health Agency (APHA)	Animal and Plant Health Agency (APHA)	n.a.
United Kingdom	2021-Dec-02	EPI_ISL_13370509	A/mute_swan/Northern_Ireland/17404/2021	Animal and Plant Health Agency (APHA)	Animal and Plant Health Agency (APHA)	n.a.
United Kingdom	2021-Dec-02	EPI_ISL_13370510	A/chicken/Scotland/064936/2021	Animal and Plant Health Agency (APHA)	Animal and Plant Health Agency (APHA)	n.a.
United Kingdom	2021-Dec-02	EPI_ISL_13370511	A/turkey/Wales/065047/2021	Animal and Plant Health Agency (APHA)	Animal and Plant Health Agency (APHA)	n.a.
United Kingdom	2021-Dec-03	EPI_ISL_13370512	A/mute_swan/Northern_Ireland/17533/2021	Animal and Plant Health Agency (APHA)	Animal and Plant Health Agency (APHA)	n.a.
United Kingdom	2021-Dec-04	EPI_ISL_13370513	A/domestic_duck/England/065343/2021	Animal and Plant Health Agency (APHA)	Animal and Plant Health Agency (APHA)	n.a.
United Kingdom	2021-Dec-04	EPI_ISL_13370514	A/chicken/England/065487/2021	Animal and Plant Health Agency (APHA)	Animal and Plant Health Agency (APHA)	n.a.
United Kingdom	2021-Dec-04	EPI_ISL_13370515	A/chicken/England/066019/2021	Animal and Plant Health Agency (APHA)	Animal and Plant Health Agency (APHA)	n.a.
United Kingdom	2021-Dec-04	EPI_ISL_13370516	A/Greylag_goose/England/108622/2021	Animal and Plant Health Agency (APHA)	Animal and Plant Health Agency (APHA)	n.a.
United Kingdom	2021-Dec-04	EPI_ISL_13370517	A/barnacle_goose/England/294327/2021	Animal and Plant Health Agency (APHA)	Animal and Plant Health Agency (APHA)	n.a.
United Kingdom	2021-Dec-05	EPI_ISL_13370518	A/chicken/England/066782/2021	Animal and Plant Health Agency (APHA)	Animal and Plant Health Agency (APHA)	n.a.
United Kingdom	2021-Dec-06	EPI_ISL_13370519	A/domestic_duck/England/066456/2021	Animal and Plant Health Agency (APHA)	Animal and Plant Health Agency (APHA)	n.a.
United Kingdom	2021-Dec-06	EPI_ISL_13370520	A/mute_swan/England/244574/2021	Animal and Plant Health Agency (APHA)	Animal and Plant Health Agency (APHA)	n.a.
United Kingdom	2021-Dec-06	EPI_ISL_13370521	A/mute_swan/Northern_Ireland/17634/2021	Animal and Plant Health Agency (APHA)	Animal and Plant Health Agency (APHA)	n.a.
United Kingdom	2021-Dec-06	EPI_ISL_13370522	A/barnacle_goose/Scotland/072143/2021	Animal and Plant Health Agency (APHA)	Animal and Plant Health Agency (APHA)	n.a.
United Kingdom	2021-Dec-08	EPI_ISL_13370523	A/chicken/England/067219/2021	Animal and Plant Health Agency (APHA)	Animal and Plant Health Agency (APHA)	n.a.
United Kingdom	2021-Dec-08	EPI_ISL_13370524	A/turkey/England/067429/2021	Animal and Plant Health Agency (APHA)	Animal and Plant Health Agency (APHA)	n.a.
United Kingdom	2021-Dec-08	EPI_ISL_13370556	A/greylag_goose/Northern_Ireland/17795/2021	Animal and Plant Health Agency (APHA)	Animal and Plant Health Agency (APHA)	n.a.
United Kingdom	2021-Dec-08	EPI_ISL_13370557	A/chicken/Scotland/068163/2021	Animal and Plant Health Agency (APHA)	Animal and Plant Health Agency (APHA)	n.a.
United Kingdom	2021-Dec-09	EPI_ISL_13370558	A/chicken/England/068375/2021	Animal and Plant Health Agency (APHA)	Animal and Plant Health Agency (APHA)	n.a.
United Kingdom	2021-Dec-09	EPI_ISL_13370559	A/turkey/England/068583/2021	Animal and Plant Health Agency (APHA)	Animal and Plant Health Agency (APHA)	n.a.
United Kingdom	2021-Dec-09	EPI_ISL_13370560	A/pheasant/England/294628/2021	Animal and Plant Health Agency (APHA)	Animal and Plant Health Agency (APHA)	n.a.
United Kingdom	2021-Dec-09	EPI_ISL_13370561	A/barnacle_goose/England/294620/2021	Animal and Plant Health Agency (APHA)	Animal and Plant Health Agency (APHA)	n.a.
United Kingdom	2021-Dec-09	EPI_ISL_13370562	A/chicken/Scotland/068270/2021	Animal and Plant Health Agency (APHA)	Animal and Plant Health Agency (APHA)	n.a.
United Kingdom	2021-Dec-10	EPI_ISL_13370563	A/domestic_duck/England/069098/2021	Animal and Plant Health Agency (APHA)	Animal and Plant Health Agency (APHA)	n.a.
United Kingdom	2021-Dec-09	EPI_ISL_13370564	A/chicken/Northern_Ireland/17903/2021	Animal and Plant Health Agency (APHA)	Animal and Plant Health Agency (APHA)	n.a.
United Kingdom	2021-Dec-10	EPI_ISL_13370568	A/domestic_duck/Northern_Ireland/17961/2021	Animal and Plant Health Agency (APHA)	Animal and Plant Health Agency (APHA)	n.a.
United Kingdom	2021-Dec-11	EPI_ISL_13370569	A/chicken/England/069549/2021	Animal and Plant Health Agency (APHA)	Animal and Plant Health Agency (APHA)	n.a.
United Kingdom	2021-Dec-11	EPI_ISL_13370570	A/chicken/England/070105/2021	Animal and Plant Health Agency (APHA)	Animal and Plant Health Agency (APHA)	n.a.
United Kingdom	2021-Dec-12	EPI_ISL_13370571	A/chicken/England/069816/2021	Animal and Plant Health Agency (APHA)	Animal and Plant Health Agency (APHA)	n.a.
United Kingdom	2021-Dec-12	EPI_ISL_13370572	A/domestic_duck/England/070195/2021	Animal and Plant Health Agency (APHA)	Animal and Plant Health Agency (APHA)	n.a.
United Kingdom	2021-Dec-13	EPI_ISL_13370573	A/chicken/England/070277/2021	Animal and Plant Health Agency (APHA)	Animal and Plant Health Agency (APHA)	n.a.
United Kingdom	2021-Dec-13	EPI_ISL_13370603	A/chicken/England/070359/2021	Animal and Plant Health Agency (APHA)	Animal and Plant Health Agency (APHA)	n.a.
United Kingdom	2021-Dec-13	EPI_ISL_13370604	A/chicken/England/070810/2021	Animal and Plant Health Agency (APHA)	Animal and Plant Health Agency (APHA)	n.a.
United Kingdom	2021-Dec-14	EPI_ISL_13370605	A/chicken/England/068020/2021	Animal and Plant Health Agency (APHA)	Animal and Plant Health Agency (APHA)	n.a.
United Kingdom	2021-Dec-14	EPI_ISL_13370606	A/chicken/England/071013/2021	Animal and Plant Health Agency (APHA)	Animal and Plant Health Agency (APHA)	n.a.
United Kingdom	2021-Dec-14	EPI_ISL_13370607	A/chicken/Scotland/070931/2021	Animal and Plant Health Agency (APHA)	Animal and Plant Health Agency (APHA)	n.a.
United Kingdom	2021-Dec-15	EPI_ISL_13370608	A/chicken/England/072084/2021	Animal and Plant Health Agency (APHA)	Animal and Plant Health Agency (APHA)	n.a.
United Kingdom	2021-Dec-15	EPI_ISL_13370609	A/chicken/England/071631/2021	Animal and Plant Health Agency (APHA)	Animal and Plant Health Agency (APHA)	n.a.
United Kingdom	2021-Dec-15	EPI_ISL_13370610	A/chicken/England/072132/2021	Animal and Plant Health Agency (APHA)	Animal and Plant Health Agency (APHA)	n.a.
United Kingdom	2021-Dec-15	EPI_ISL_13370611	A/mute_swan/Scotland/073112/2021	Animal and Plant Health Agency (APHA)	Animal and Plant Health Agency (APHA)	n.a.
United Kingdom	2021-Dec-16	EPI_ISL_13370612	A/chicken/England/072378/2021	Animal and Plant Health Agency (APHA)	Animal and Plant Health Agency (APHA)	n.a.
United Kingdom	2021-Dec-17	EPI_ISL_13370613	A/chicken/England/073008/2021	Animal and Plant Health Agency (APHA)	Animal and Plant Health Agency (APHA)	n.a.
United Kingdom	2021-Dec-17	EPI_ISL_13370614	A/chicken/England/072926/2021	Animal and Plant Health Agency (APHA)	Animal and Plant Health Agency (APHA)	n.a.
United Kingdom	2021-Dec-17	EPI_ISL_13370615	A/common_buzzard/England/245061/2021	Animal and Plant Health Agency (APHA)	Animal and Plant Health Agency (APHA)	n.a.
United Kingdom	2021-Dec-21	EPI_ISL_13370616	A/domestic_duck/England/074574/2021	Animal and Plant Health Agency (APHA)	Animal and Plant Health Agency (APHA)	n.a.
United Kingdom	2021-Dec-21	EPI_ISL_13370617	A/common_buzzard/England/075831/2021	Animal and Plant Health Agency (APHA)	Animal and Plant Health Agency (APHA)	n.a.
United Kingdom	2021-Dec-22	EPI_ISL_13370618	A/sparrowhawk/England/245233/2021	Animal and Plant Health Agency (APHA)	Animal and Plant Health Agency (APHA)	n.a.
United Kingdom	2021-Dec-23	EPI_ISL_13370619	A/mute_swan/England/387121/2021	Animal and Plant Health Agency (APHA)	Animal and Plant Health Agency (APHA)	n.a.
United Kingdom	2021-Dec-27	EPI_ISL_13370620	A/turkey/England/075922/2021	Animal and Plant Health Agency (APHA)	Animal and Plant Health Agency (APHA)	n.a.
United Kingdom	2021-Dec-27	EPI_ISL_13370621	A/turkey/England/075992/2021	Animal and Plant Health Agency (APHA)	Animal and Plant Health Agency (APHA)	n.a.
United Kingdom	2021-Dec-29	EPI_ISL_13370622	A/domestic_duck/England/076200/2021	Animal and Plant Health Agency (APHA)	Animal and Plant Health Agency (APHA)	n.a.
United Kingdom	2021-Dec-29	EPI_ISL_13370623	A/chicken/England/076198/2021	Animal and Plant Health Agency (APHA)	Animal and Plant Health Agency (APHA)	n.a.
United Kingdom	2021-Dec-29	EPI_ISL_13370624	A/Whooper_swan/England/000556/2021	Animal and Plant Health Agency (APHA)	Animal and Plant Health Agency (APHA)	n.a.
United Kingdom	2021-Dec-30	EPI_ISL_13370625	A/domestic_duck/England/076401/2021	Animal and Plant Health Agency (APHA)	Animal and Plant Health Agency (APHA)	n.a.
United Kingdom	2021-Dec-30	EPI_ISL_13370626	A/turkey/England/076717/2021	Animal and Plant Health Agency (APHA)	Animal and Plant Health Agency (APHA)	n.a.
United Kingdom	2021-Dec-31	EPI_ISL_13370627	A/mute_swan/England/000030/2021	Animal and Plant Health Agency (APHA)	Animal and Plant Health Agency (APHA)	n.a.
United Kingdom	2021-Dec-31	EPI_ISL_13370628	A/mute_swan/England/244639/2021	Animal and Plant Health Agency (APHA)	Animal and Plant Health Agency (APHA)	n.a.
United Kingdom	2021-Dec-31	EPI_ISL_13370629	A/Common_Buzzard/England/245285/2021	Animal and Plant Health Agency (APHA)	Animal and Plant Health Agency (APHA)	n.a.
United Kingdom	2021-Dec-31	EPI_ISL_13370630	A/Goshawk/England/387180/2021	Animal and Plant Health Agency (APHA)	Animal and Plant Health Agency (APHA)	n.a.
United Kingdom	2022-Jan-02	EPI_ISL_13370631	A/domestic_duck/England/000357/2022	Animal and Plant Health Agency (APHA)	Animal and Plant Health Agency (APHA)	n.a.
United Kingdom	2022-Jan-02	EPI_ISL_13370632	A/chicken/England/000095/2022	Animal and Plant Health Agency (APHA)	Animal and Plant Health Agency (APHA)	n.a.
United Kingdom	2022-Jan-04	EPI_ISL_13370633	A/turkey/England/000733/2022	Animal and Plant Health Agency (APHA)	Animal and Plant Health Agency (APHA)	n.a.
United Kingdom	2022-Jan-08	EPI_ISL_13370634	A/chicken/England/002376/2022	Animal and Plant Health Agency (APHA)	Animal and Plant Health Agency (APHA)	n.a.
United Kingdom	2022-Jan-08	EPI_ISL_13370679	A/common_gull/England/245481/2022	Animal and Plant Health Agency (APHA)	Animal and Plant Health Agency (APHA)	n.a.
United Kingdom	2022-Jan-12	EPI_ISL_13370692	A/turkey/England/004667/2022	Animal and Plant Health Agency (APHA)	Animal and Plant Health Agency (APHA)	n.a.
Isle of Man	2022-Jan-14	EPI_ISL_13370693	A/Greylag_goose/Isle_of_Man/010298/2022	Animal and Plant Health Agency (APHA)	Animal and Plant Health Agency (APHA)	n.a.
United Kingdom	2022-Jan-19	EPI_ISL_13370694	A/Domestic_goose/England/006847/2022	Animal and Plant Health Agency (APHA)	Animal and Plant Health Agency (APHA)	n.a.
United Kingdom	2022-Jan-20	EPI_ISL_13370695	A/turkey/England/006963/2022	Animal and Plant Health Agency (APHA)	Animal and Plant Health Agency (APHA)	n.a.
United Kingdom	2022-Jan-23	EPI_ISL_13370696	A/turkey/England/007586/2022	Animal and Plant Health Agency (APHA)	Animal and Plant Health Agency (APHA)	n.a.
United Kingdom	2022-Jan-23	EPI_ISL_13370697	A/chicken/England/007584/2022	Animal and Plant Health Agency (APHA)	Animal and Plant Health Agency (APHA)	n.a.
United Kingdom	2022-Jan-26	EPI_ISL_13370698	A/domestic_goose/England/008781/2022	Animal and Plant Health Agency (APHA)	Animal and Plant Health Agency (APHA)	n.a.
United Kingdom	2022-Jan-26	EPI_ISL_13370699	A/chicken/England/008775/2022	Animal and Plant Health Agency (APHA)	Animal and Plant Health Agency (APHA)	n.a.
United Kingdom	2022-Jan-27	EPI_ISL_13370700	A/turkey/England/009687/2022	Animal and Plant Health Agency (APHA)	Animal and Plant Health Agency (APHA)	n.a.
United Kingdom	2022-Jan-27	EPI_ISL_13370701	A/chicken/England/009811/2022	Animal and Plant Health Agency (APHA)	Animal and Plant Health Agency (APHA)	n.a.
United Kingdom	2022-Jan-27	EPI_ISL_13370702	A/mallard_duck/England/388009/2022	Animal and Plant Health Agency (APHA)	Animal and Plant Health Agency (APHA)	n.a.
United Kingdom	2022-Feb-03	EPI_ISL_13370703	A/domestic_duck/England/012247/2022	Animal and Plant Health Agency (APHA)	Animal and Plant Health Agency (APHA)	n.a.
United Kingdom	2022-Feb-12	EPI_ISL_13370704	A/chicken/England/014330/2022	Animal and Plant Health Agency (APHA)	Animal and Plant Health Agency (APHA)	n.a.
United Kingdom	2022-Feb-20	EPI_ISL_13370705	A/pheasant/Wales/016441/2022	Animal and Plant Health Agency (APHA)	Animal and Plant Health Agency (APHA)	n.a.
United Kingdom	2022-Feb-20	EPI_ISL_13370706	A/pheasant/Wales/016303/2022	Animal and Plant Health Agency (APHA)	Animal and Plant Health Agency (APHA)	n.a.
United Kingdom	2022-Feb-21	EPI_ISL_13370707	A/domestic_duck/England/017166/2022	Animal and Plant Health Agency (APHA)	Animal and Plant Health Agency (APHA)	n.a.
United Kingdom	2022-Feb-25	EPI_ISL_13370708	A/domestic_goose/England/019349/2022	Animal and Plant Health Agency (APHA)	Animal and Plant Health Agency (APHA)	n.a.
United Kingdom	2022-Feb-26	EPI_ISL_13370709	A/pheasant/England/019746/2022	Animal and Plant Health Agency (APHA)	Animal and Plant Health Agency (APHA)	n.a.
United Kingdom	2022-Feb-28	EPI_ISL_13370710	A/domestic_duck/England/019894/2022	Animal and Plant Health Agency (APHA)	Animal and Plant Health Agency (APHA)	n.a.
United Kingdom	2021-Dec-03	EPI_ISL_13370892	A/Lapwing/England/067574/2021	Animal and Plant Health Agency (APHA)	Animal and Plant Health Agency (APHA)	n.a.
United Kingdom	2021-Dec-24	EPI_ISL_13370893	A/Little_gull/England/109275/2021	Animal and Plant Health Agency (APHA)	Animal and Plant Health Agency (APHA)	n.a.
United Kingdom	2022-Jan-28	EPI_ISL_13370894	A/coot/England/388108/2022	Animal and Plant Health Agency (APHA)	Animal and Plant Health Agency (APHA)	n.a.
United Kingdom	2022-Feb-05	EPI_ISL_13370895	A/magpie/Scotland/012805/2022	Animal and Plant Health Agency (APHA)	Animal and Plant Health Agency (APHA)	n.a.
Jersey	2022-Feb-22	EPI_ISL_13370896	A/Red-breasted_goose/Jersey/018413/2022	Animal and Plant Health Agency (APHA)	Animal and Plant Health Agency (APHA)	n.a.
Jersey	2022-Feb-22	EPI_ISL_13370897	A/Red-breasted_goose/Jersey/018414/2022	Animal and Plant Health Agency (APHA)	Animal and Plant Health Agency (APHA)	n.a.
United Kingdom	2022-Mar-07	EPI_ISL_13370907	A/mute_swan/Scotland/029918/2022	Animal and Plant Health Agency (APHA)	Animal and Plant Health Agency (APHA)	n.a.
United Kingdom	2022-Mar-07	EPI_ISL_13370908	A/mute_swan/Scotland/029919/2022	Animal and Plant Health Agency (APHA)	Animal and Plant Health Agency (APHA)	n.a.
United Kingdom	2022-Mar-09	EPI_ISL_13370909	A/chicken/Scotland/024309/2022	Animal and Plant Health Agency (APHA)	Animal and Plant Health Agency (APHA)	n.a.
United Kingdom	2022-Mar-09	EPI_ISL_13370910	A/domestic_duck/Scotland/024305/2022	Animal and Plant Health Agency (APHA)	Animal and Plant Health Agency (APHA)	n.a.
United Kingdom	2022-Mar-10	EPI_ISL_13370911	A/domestic_duck/England/025226/2022	Animal and Plant Health Agency (APHA)	Animal and Plant Health Agency (APHA)	n.a.
United Kingdom	2022-Mar-11	EPI_ISL_13370912	A/domestic_duck/England/025639/2022	Animal and Plant Health Agency (APHA)	Animal and Plant Health Agency (APHA)	n.a.
United Kingdom	2022-Mar-18	EPI_ISL_13370913	A/chicken/Scotland/029509/2022	Animal and Plant Health Agency (APHA)	Animal and Plant Health Agency (APHA)	n.a.
United Kingdom	2022-Mar-20	EPI_ISL_13370914	A/domestic_duck/England/029617/2022	Animal and Plant Health Agency (APHA)	Animal and Plant Health Agency (APHA)	n.a.
United Kingdom	2022-Mar-26	EPI_ISL_13370915	A/domestic_duck/England/032919/2022	Animal and Plant Health Agency (APHA)	Animal and Plant Health Agency (APHA)	n.a.
United Kingdom	2022-Mar-27	EPI_ISL_13370916	A/chicken/England/033318/2022	Animal and Plant Health Agency (APHA)	Animal and Plant Health Agency (APHA)	n.a.
United Kingdom	2022-Mar-28	EPI_ISL_13370917	A/chicken/England/034820/2022	Animal and Plant Health Agency (APHA)	Animal and Plant Health Agency (APHA)	n.a.
Czech Republic	2022-Feb-04	EPI_ISL_13955171	A/chicken/Czech Republic/2968/2022	State Veterinary Institute Prague	State Veterinary Institute Prague	Alexander,Nagy;Lenka,Cernikova;Martina,Stara
Belgium	2022-Jan-26	EPI_ISL_14389524	A/Anser_anser_domesticus/Belgium/1668_0016/2022	Sciensano - Animal Infectious Diseases	Sciensano, Department of Animal Infectious Diseases	Van Borm, Steven; Vandenbussche, Frank; Roupie, Virginie; Lambrecht, Benedicte; Steensels, Mieke
Belgium	2022-Jan-21	EPI_ISL_14390100	A/Larus_canus/Belgium/1668_0019/2022	Sciensano - Animal Infectious Diseases	Sciensano, Department of Animal Infectious Diseases	Van Borm, Steven; Vandenbussche, Frank; Roupie, Virginie; Lambrecht, Benedicte; Steensels, Mieke
Belgium	2022-Feb-02	EPI_ISL_14390385	A/Phalacrocorax_carbo/Belgium/1734_0002/2022	Sciensano - Animal Infectious Diseases	Sciensano, Department of Animal Infectious Diseases	Van Borm, Steven; Vandenbussche, Frank; Roupie, Virginie; Lambrecht, Benedicte; Steensels, Mieke
United Kingdom	2022-Feb-01	EPI_ISL_14864652	A/long-tailed_skua/Scotland/22/2022	Animal and Plant Health Agency (APHA)	Animal and Plant Health Agency (APHA)	n.a.
Spain	2022-Feb-23	EPI_ISL_15234359	A/Anser_anser/Spain/810-6_22VIR8632-16/2022	Laboratorio Central de Veterinaria	Istituto Zooprofilattico Sperimentale delle Venezie	Ruano, M.J.; Rocha, A.; Sanchez, A.; Aguero, M; Barbierato, G.; Zecchin, B.; Fusaro, A.; Schivo, A.; Salviato, A.; Palumbo, E.; Pastori, A.; Giussani, E.; Monne, I.; Terregino, C.
Russian Federation	2021-Apr-01	EPI_ISL_16209275	A/gull/Dagestan/397-2/2021	n.a.	Import from public-domain	Zinyakov,N.G.; Andriyasov,A.V.; Zhestkov,P.D.; Kozlov,A.A.; Nikonova,Z.B.; Ovchinnikova,E.V.; Grekhneva,A.D.; Shcherbakova,L.O.; Andreychuk,D.B.; Sprygin,A.; Prokhvatilova,L.; Chvala,I.A.
Russian Federation	2020-Dec-29	EPI_ISL_16209276	A/swan/Rostov/2299-2/2020	n.a.	Import from public-domain	Zinyakov,N.G.; Andriyasov,A.V.; Zhestkov,P.D.; Kozlov,A.A.; Nikonova,Z.B.; Ovchinnikova,E.V.; Grekhneva,A.D.; Shcherbakova,L.O.; Andreychuk,D.B.; Sprygin,A.; Prokhvatilova,L.; Chvala,I.A.
Russian Federation	2021-Nov-08	EPI_ISL_16209277	A/shelduck/Kalmykia/1814-1/2021	n.a.	Import from public-domain	Zinyakov,N.G.; Andriyasov,A.V.; Zhestkov,P.D.; Kozlov,A.A.; Nikonova,Z.B.; Ovchinnikova,E.V.; Grekhneva,A.D.; Shcherbakova,L.O.; Andreychuk,D.B.; Sprygin,A.; Prokhvatilova,L.; Chvala,I.A.
Czech Republic	2022-Jan-10	EPI_ISL_16613718	A/chicken/Czech_Republic/22968_orig/2022	State Veterinary Institute Prague	State Veterinary Institute Prague	Alexander,Nagy;Lenka,Cernikova;Martina,Stara
Belgium	2022-Jan-17	EPI_ISL_16676477	A/Anser_anser/Belgium/00939-0011/2022	Sciensano - Animal Infectious Diseases	Sciensano, Department of Animal Infectious Diseases	Van Borm, Steven; Roupie, Virginie; Hostyn, Pierre; Lambrecht, Benedicte; Steensels, Mieke
France	2021-Dec-16	EPI_ISL_17584734	A/duck/France/21343/2021	n.a.	Import from public-domain	Croville,G.; Walch,M.; Lebre,L.; Silva,S.; Filaire,F.; Guerin,J.-L.
France	2021-Dec-18	EPI_ISL_17584735	A/duck/France/21347/2021	n.a.	Import from public-domain	Croville,G.; Walch,M.; Lebre,L.; Silva,S.; Filaire,F.; Guerin,J.-L.
France	2021-Dec-18	EPI_ISL_17584736	A/duck/France/21348/2021	n.a.	Import from public-domain	Croville,G.; Walch,M.; Lebre,L.; Silva,S.; Filaire,F.; Guerin,J.-L.
France	2021-Dec-20	EPI_ISL_17584737	A/duck/France/21349/2021	n.a.	Import from public-domain	Croville,G.; Walch,M.; Lebre,L.; Silva,S.; Filaire,F.; Guerin,J.-L.
France	2021-Dec-23	EPI_ISL_17584738	A/duck/France/21350/2021	n.a.	Import from public-domain	Croville,G.; Walch,M.; Lebre,L.; Silva,S.; Filaire,F.; Guerin,J.-L.
France	2021-Dec-26	EPI_ISL_17584739	A/duck/France/21351/2021	n.a.	Import from public-domain	Croville,G.; Walch,M.; Lebre,L.; Silva,S.; Filaire,F.; Guerin,J.-L.
France	2021-Dec-26	EPI_ISL_17584740	A/duck/France/21352/2021	n.a.	Import from public-domain	Croville,G.; Walch,M.; Lebre,L.; Silva,S.; Filaire,F.; Guerin,J.-L.
France	2021-Dec-30	EPI_ISL_17584741	A/duck/France/21356/2021	n.a.	Import from public-domain	Croville,G.; Walch,M.; Lebre,L.; Silva,S.; Filaire,F.; Guerin,J.-L.
France	2022-Jan-04	EPI_ISL_17584742	A/duck/France/22005/2022	n.a.	Import from public-domain	Croville,G.; Walch,M.; Lebre,L.; Silva,S.; Filaire,F.; Guerin,J.-L.
France	2022-Jan-09	EPI_ISL_17584743	A/duck/France/22008/2022	n.a.	Import from public-domain	Croville,G.; Walch,M.; Lebre,L.; Silva,S.; Filaire,F.; Guerin,J.-L.
France	2022-Jan-03	EPI_ISL_17584744	A/duck/France/22010/2022	n.a.	Import from public-domain	Croville,G.; Walch,M.; Lebre,L.; Silva,S.; Filaire,F.; Guerin,J.-L.
France	2022-Jan-11	EPI_ISL_17584745	A/duck/France/22027/2022	n.a.	Import from public-domain	Croville,G.; Walch,M.; Lebre,L.; Silva,S.; Filaire,F.; Guerin,J.-L.
France	2022-Jan-14	EPI_ISL_17584746	A/duck/France/22029/2022	n.a.	Import from public-domain	Croville,G.; Walch,M.; Lebre,L.; Silva,S.; Filaire,F.; Guerin,J.-L.
France	2022-Jan-14	EPI_ISL_17584747	A/duck/France/22030/2022	n.a.	Import from public-domain	Croville,G.; Walch,M.; Lebre,L.; Silva,S.; Filaire,F.; Guerin,J.-L.
France	2022-Feb-04	EPI_ISL_17584749	A/duck/France/22077/2022	n.a.	Import from public-domain	Croville,G.; Walch,M.; Lebre,L.; Silva,S.; Filaire,F.; Guerin,J.-L.
France	2021-Nov-28	EPI_ISL_17584752	A/chicken/France/21328/2021	n.a.	Import from public-domain	Croville,G.; Walch,M.; Lebre,L.; Silva,S.; Filaire,F.; Guerin,J.-L.
Netherlands	2020-Nov-02	EPI_ISL_641377	A/chicken/Netherlands/20016978-001/2020	Wageningen Bioveterinary Research	Wageningen Bioveterinary Research	Beerens, Nancy; Harders, Frank; Verschuren-Pritz, Sylvia; Roose, Marit; Germeraad, Evelien; Engelsma, Marc; Bossers, Alex; Heutink, Rene
Netherlands	2020-Nov-07	EPI_ISL_641378	A/greater white-fronted goose/Netherlands/20017403-004/2020	Wageningen Bioveterinary Research	Wageningen Bioveterinary Research	Beerens, Nancy; Harders, Frank; Verschuren-Pritz, Sylvia; Roose, Marit; Germeraad, Evelien; Engelsma, Marc; Bossers, Alex; Heutink, Rene
Netherlands	2020-Nov-10	EPI_ISL_641394	A/chicken/Netherlands/20017639-001/2020	Wageningen Bioveterinary Research	Wageningen Bioveterinary Research	Beerens, Nancy; Harders, Frank; Verschuren-Pritz, Sylvia; Roose, Marit; Germeraad, Evelien; Engelsma, Marc; Bossers, Alex; Heutink, Rene
Netherlands	2020-Nov-11	EPI_ISL_641395	A/chicken/Netherlands/20017694-004/2020	Wageningen Bioveterinary Research	Wageningen Bioveterinary Research	Beerens, Nancy; Harders, Frank; Verschuren-Pritz, Sylvia; Roose, Marit; Germeraad, Evelien; Engelsma, Marc; Bossers, Alex; Heutink, Rene
Netherlands	2020-Nov-13	EPI_ISL_641518	A/duck/Netherlands/20017868-016020/2020	Wageningen Bioveterinary Research	Wageningen Bioveterinary Research	Beerens, Nancy; Harders, Frank; Verschuren-Pritz, Sylvia; Roose, Marit; Germeraad, Evelien; Engelsma, Marc; Bossers, Alex; Heutink, Rene
Netherlands	2020-Oct-26	EPI_ISL_653918	A/greylag goose/Netherlands/20016414-001/2020	Wageningen Bioveterinary Research	Wageningen Bioveterinary Research	Beerens, Nancy; Harders, Frank; Verschuren-Pritz, Sylvia; Roose, Marit; Germeraad, Evelien; Engelsma, Marc; Bossers, Alex; Heutink, Rene
Netherlands	2020-Oct-27	EPI_ISL_653919	A/greylag goose/Netherlands/20016494-001/2020	Wageningen Bioveterinary Research	Wageningen Bioveterinary Research	Beerens, Nancy; Harders, Frank; Verschuren-Pritz, Sylvia; Roose, Marit; Germeraad, Evelien; Engelsma, Marc; Bossers, Alex; Heutink, Rene
Netherlands	2020-Nov-20	EPI_ISL_653920	A/chicken/Netherlands/20018496-006010/2020	Wageningen Bioveterinary Research	Wageningen Bioveterinary Research	Beerens, Nancy; Harders, Frank; Verschuren-Pritz, Sylvia; Roose, Marit; Germeraad, Evelien; Engelsma, Marc; Bossers, Alex; Heutink, Rene
Netherlands	2020-Nov-21	EPI_ISL_653921	A/chicken/Netherlands/20018523-001005/2020	Wageningen Bioveterinary Research	Wageningen Bioveterinary Research	Beerens, Nancy; Harders, Frank; Verschuren-Pritz, Sylvia; Roose, Marit; Germeraad, Evelien; Engelsma, Marc; Bossers, Alex; Heutink, Rene
Belgium	2020-Nov-07	EPI_ISL_661313	A/Anser_albifrons/Belgium/11956_005/2020	Sciensano - Animal Infectious Diseases	Sciensano, Department of Animal Infectious Diseases	Van Borm,Steven; Mathijs,Elisabeth; Vandenbussche,Frank; van den Berg,Thierry; Lambrecht,Bénédicte; Steensels,Mieke
United Kingdom	2020-Nov-28	EPI_ISL_710504	A/turkey/England/037784/2020	Animal and Plant Health Agency (APHA)	Animal and Plant Health Agency (APHA)	n.a.
United Kingdom	2020-Dec-02	EPI_ISL_710505	A/turkey/England/038115/2020	Animal and Plant Health Agency (APHA)	Animal and Plant Health Agency (APHA)	n.a.
United Kingdom	2020-Nov-03	EPI_ISL_710506	A/Canada_goose/England/032697/2020	Animal and Plant Health Agency (APHA)	Animal and Plant Health Agency (APHA)	n.a.
United Kingdom	2020-Nov-03	EPI_ISL_710507	A/Greylag_goose/England/032698/2020	Animal and Plant Health Agency (APHA)	Animal and Plant Health Agency (APHA)	n.a.
United Kingdom	2020-Oct-30	EPI_ISL_710508	A/Greylag_goose/England/033100/2020	Animal and Plant Health Agency (APHA)	Animal and Plant Health Agency (APHA)	n.a.
United Kingdom	2020-Nov-10	EPI_ISL_710509	A/chicken/England/033708/2020	Animal and Plant Health Agency (APHA)	Animal and Plant Health Agency (APHA)	n.a.
United Kingdom	2020-Nov-21	EPI_ISL_710511	A/chicken/England/037052/2020	Animal and Plant Health Agency (APHA)	Animal and Plant Health Agency (APHA)	n.a.
United Kingdom	2020-Nov-19	EPI_ISL_710512	A/whistling_duck/England/035643/2020	Animal and Plant Health Agency (APHA)	Animal and Plant Health Agency (APHA)	n.a.
Netherlands	2020-Dec-02	EPI_ISL_710533	A/chicken/Netherlands/20019237-001005/2020	Wageningen Bioveterinary Research	Wageningen Bioveterinary Research	Beerens, Nancy; Harders, Frank; Pritz-Verschuren, Sylvia; Roose, Marit; Germeraad, Evelien; Engelsma, Marc; Bossers, Alex; Heutink, Rene
Netherlands	2020-Dec-02	EPI_ISL_710538	A/chicken/Netherlands/20019226-001/2020	Wageningen Bioveterinary Research	Wageningen Bioveterinary Research	Beerens, Nancy; Harders, Frank; Pritz-Verschuren, Sylvia; Roose, Marit; Germeraad, Evelien; Engelsma, Marc; Bossers, Alex; Heutink, Rene
Netherlands	2020-Dec-06	EPI_ISL_710539	A/chicken/Netherlands/20019422-001005/2020	Wageningen Bioveterinary Research	Wageningen Bioveterinary Research	Beerens, Nancy; Harders, Frank; Pritz-Verschuren, Sylvia; Roose, Marit; Germeraad, Evelien; Engelsma, Marc; Bossers, Alex; Heutink, Rene
Netherlands	2020-Dec-14	EPI_ISL_711055	A/chicken/Netherlands/20019879-001005/2020	Wageningen Bioveterinary Research	Wageningen Bioveterinary Research	Beerens, Nancy; Harders, Frank; Pritz-Verschuren, Sylvia; Roose, Marit; Germeraad, Evelien; Engelsma, Marc; Bossers, Alex; Heutink, Rene
Netherlands	2020-Dec-02	EPI_ISL_711056	A/mute swan/Netherlands/20019252-002/2020	Wageningen Bioveterinary Research	Wageningen Bioveterinary Research	Beerens, Nancy; Harders, Frank; Pritz-Verschuren, Sylvia; Roose, Marit; Germeraad, Evelien; Engelsma, Marc; Bossers, Alex; Heutink, Rene
Netherlands	2020-Dec-02	EPI_ISL_711058	A/mute swan/Netherlands/20019255-002/2020	Wageningen Bioveterinary Research	Wageningen Bioveterinary Research	Beerens, Nancy; Harders, Frank; Pritz-Verschuren, Sylvia; Roose, Marit; Germeraad, Evelien; Engelsma, Marc; Bossers, Alex; Heutink, Rene
Netherlands	2020-Dec-08	EPI_ISL_711059	A/greylag goose/Netherlands/20019685-002/2020	Wageningen Bioveterinary Research	Wageningen Bioveterinary Research	Beerens, Nancy; Harders, Frank; Pritz-Verschuren, Sylvia; Roose, Marit; Germeraad, Evelien; Engelsma, Marc; Bossers, Alex; Heutink, Rene
Ireland	2020-Nov-01	EPI_ISL_813979	A/peregrine_falcon/Ireland/20VIR7872-1/2020	Central Veterinary Research Laboratory	Istituto Zooprofilattico Sperimentale Delle Venezie	Flynn, O.; Connaghan, E.; Byrne, C.; Garza Cuartero, L.; O´Neill, R.; Zecchin, B.; Fusaro, A.; Pastori, A.; Salviato, A.; Schivo, A.; Monne, I.; Terregino, C.
Sweden	2020-Dec-21	EPI_ISL_826283	A/Chicken/Sweden/SVA201221SZ0027/KN342632-IP2/2020	National Veterinary Institute, SVA	National Veterinary Institute	n.a.
Sweden	2020-Dec-09	EPI_ISL_826285	A/barnacle goose/Sweden/SVA201215SZ0368/KN003768/2020	National Veterinary Institute, SVA	National Veterinary Institute	n.a.
Sweden	2020-Dec-15	EPI_ISL_826296	A/barnacle goose/Sweden/SVA201221SZ0154/KN003828/2020	National Veterinary Institute, SVA	National Veterinary Institute	n.a.
Sweden	2021-Jan-02	EPI_ISL_826457	A/Chicken/Sweden/SVA210102SZ0002/KN000002-IP1/2021	National Veterinary Institute, SVA	National Veterinary Institute	n.a.
Poland	2020-Dec-03	EPI_ISL_846601	A/chicken/Poland/474/2020(H5N8)	National Veterinary Research Institut Poland, PIWet-PIB	National Veterinary Research Institut Poland, PIWet-PIB	Swieton, E.; Smietanka, K.
Poland	2020-Dec-03	EPI_ISL_846602	A/turkey/Poland/475/2020(H5N8)	National Veterinary Research Institut Poland, PIWet-PIB	National Veterinary Research Institut Poland, PIWet-PIB	Swieton, E.; Smietanka, K.
Poland	2020-Dec-04	EPI_ISL_846603	A/chicken/Poland/476/2020(H5N8)	National Veterinary Research Institut Poland, PIWet-PIB	National Veterinary Research Institut Poland, PIWet-PIB	Swieton, E.; Smietanka, K.
Poland	2020-Dec-07	EPI_ISL_846604	A/turkey/Poland/477/2020(H5N8)	National Veterinary Research Institut Poland, PIWet-PIB	National Veterinary Research Institut Poland, PIWet-PIB	Swieton, E.; Smietanka, K.
Poland	2020-Dec-21	EPI_ISL_846614	A/turkey/Poland/542/2020(H5N8)	National Veterinary Research Institut Poland, PIWet-PIB	National Veterinary Research Institut Poland, PIWet-PIB	Swieton, E.; Smietanka, K.
Poland	2020-Dec-28	EPI_ISL_846617	A/chicken/Poland/565/2020(H5N8)	National Veterinary Research Institut Poland, PIWet-PIB	National Veterinary Research Institut Poland, PIWet-PIB	Swieton, E.; Smietanka, K.
Poland	2020-Dec-16	EPI_ISL_846623	A/swan/Poland/MB141/2020(H5N8)	National Veterinary Research Institut Poland, PIWet-PIB	National Veterinary Research Institut Poland, PIWet-PIB	Swieton, E.; Smietanka, K.
Poland	2020-Dec-15	EPI_ISL_846624	A/wild_goose/Poland/MB142/2020(H5N8)	National Veterinary Research Institut Poland, PIWet-PIB	National Veterinary Research Institut Poland, PIWet-PIB	Swieton, E.; Smietanka, K.
Poland	2020-Dec-08	EPI_ISL_846625	A/tundra_bean_goose/Poland/MB128/2020(H5N8)	National Veterinary Research Institut Poland, PIWet-PIB	National Veterinary Research Institut Poland, PIWet-PIB	Swieton, E.; Smietanka, K.
Czech Republic	2021-Jan-19	EPI_ISL_956368	A/mute swan/Czech Republic/1410-2/2021	State Veterinary Institute Prague	State Veterinary Institute Prague	Nagy,A;Cernikova,L;Stara,M
Italy	2020-Dec-04	EPI_ISL_956408	A/common_teal/Italy/20VIR7608-73/2020	Istituto Zooprofilattico Sperimentale delle Venezie, EU/OIE/Reference Laboratory and FAO Reference Centre for AI and ND	Istituto Zooprofilattico Sperimentale Delle Venezie	Zecchin, B.; Fusaro, A.; Milani, A.; Schivo, A.; Salviato, A.; Pastori, A.; Zamperin, G.; Monne, I.; Terregino, C.
Italy	2020-Nov-28	EPI_ISL_956409	A/common_teal/Italy/20VIR7439-190/2020	Istituto Zooprofilattico Sperimentale delle Venezie, EU/OIE/Reference Laboratory and FAO Reference Centre for AI and ND	Istituto Zooprofilattico Sperimentale Delle Venezie	Zecchin, B.; Fusaro, A.; Milani, A.; Schivo, A.; Salviato, A.; Pastori, A.; Zamperin, G.; Monne, I.; Terregino, C.
Italy	2020-Nov-29	EPI_ISL_956411	A/greylag_goose/Italy/20VIR7660-6/2020	Istituto Zooprofilattico Sperimentale delle Venezie, EU/OIE/Reference Laboratory and FAO Reference Centre for AI and ND	Istituto Zooprofilattico Sperimentale Delle Venezie	Zecchin, B.; Fusaro, A.; Milani, A.; Schivo, A.; Salviato, A.; Pastori, A.; Zamperin, G.; Monne, I.; Terregino, C.
Italy	2020-Nov-23	EPI_ISL_956412	A/greater_white-fronted_goose/Italy/20VIR8073-4/2020	Istituto Zooprofilattico Sperimentale delle Venezie, EU/OIE/Reference Laboratory and FAO Reference Centre for AI and ND	Istituto Zooprofilattico Sperimentale Delle Venezie	Zecchin, B.; Fusaro, A.; Milani, A.; Schivo, A.; Salviato, A.; Pastori, A.; Zamperin, G.; Monne, I.; Terregino, C.
Italy	2020-Nov-21	EPI_ISL_956414	A/Eurasian_wigeon/Italy/20VIR7301-362/2020	Istituto Zooprofilattico Sperimentale delle Venezie, EU/OIE/Reference Laboratory and FAO Reference Centre for AI and ND	Istituto Zooprofilattico Sperimentale Delle Venezie	Zecchin, B.; Fusaro, A.; Milani, A.; Schivo, A.; Salviato, A.; Pastori, A.; Zamperin, G.; Monne, I.; Terregino, C.
Czech Republic	2021-Jan-22	EPI_ISL_977513	A/chicken/Czech Republic/1566-1/2021	State Veterinary Institute Prague	State Veterinary Institute Prague	Nagy,A;Cernikova,L;Stara,M
Czech Republic	2021-Jan-22	EPI_ISL_980839	A/mute swan/Czech Republic/1410-1/2021	State Veterinary Institute Prague	State Veterinary Institute Prague	Nagy,A;Cernikova,L;Stara,M
Russian Federation	2020-Dec-12	EPI_ISL_1039231	A/chicken/Astrakhan/321-01/2020	State Research Center of Virology and Biotechnology (VECTOR)	State Research Center of Virology and Biotechnology (VECTOR)	n.a.
Russian Federation	2020-Dec-12	EPI_ISL_1039232	A/chicken/Astrakhan/321-01/2020	State Research Center of Virology and Biotechnology (VECTOR)	State Research Center of Virology and Biotechnology (VECTOR)	n.a.
Russian Federation	2020-Dec-12	EPI_ISL_1039234	A/chicken/Astrakhan/321-05/2020	State Research Center of Virology and Biotechnology (VECTOR)	State Research Center of Virology and Biotechnology (VECTOR)	n.a.
Russian Federation	2020-Dec-12	EPI_ISL_1039235	A/chicken/Astrakhan/321-05/2020	State Research Center of Virology and Biotechnology (VECTOR)	State Research Center of Virology and Biotechnology (VECTOR)	Natalia,Goncharova; Ivan,Susloparov; Natalia,Kolosova; Alexey,Danilenko; Juliya,Bulanovich; Vasiliy,Marchenko; Alexander,Ryzhikov
Russian Federation	2020-Dec-12	EPI_ISL_1039236	A/chicken/Astrakhan/321-06/2020	State Research Center of Virology and Biotechnology (VECTOR)	State Research Center of Virology and Biotechnology (VECTOR)	Natalia,Goncharova; Ivan,Susloparov; Natalia,Kolosova; Alexey,Danilenko; Juliya,Bulanovich; Vasiliy,Marchenko; Alexander,Ryzhikov
Russian Federation	2020-Dec-12	EPI_ISL_1039238	A/chicken/Astrakhan/321-09/2020	State Research Center of Virology and Biotechnology (VECTOR)	State Research Center of Virology and Biotechnology (VECTOR)	Natalia,Goncharova; Ivan,Susloparov; Natalia,Kolosova; Alexey,Danilenko; Juliya,Bulanovich; Vasiliy,Marchenko; Alexander,Ryzhikov
Russian Federation	2020-Dec-12	EPI_ISL_1039239	A/chicken/Astrakhan/321-10/2020	State Research Center of Virology and Biotechnology (VECTOR)	State Research Center of Virology and Biotechnology (VECTOR)	Natalia,Goncharova; Ivan,Susloparov; Natalia,Kolosova; Alexey,Danilenko; Juliya,Bulanovich; Vasiliy,Marchenko; Alexander,Ryzhikov
Russian Federation	2020-Dec-12	EPI_ISL_1039240	A/chicken/Astrakhan/321-10/2020	State Research Center of Virology and Biotechnology (VECTOR)	State Research Center of Virology and Biotechnology (VECTOR)	Natalia,Goncharova; Ivan,Susloparov; Natalia,Kolosova; Alexey,Danilenko; Juliya,Bulanovich; Vasiliy,Marchenko; Alexander,Ryzhikov
Netherlands	2021-Feb-19	EPI_ISL_1046889	A/chicken/Netherlands/21023815-001005/2021	Wageningen Bioveterinary Research	Wageningen Bioveterinary Research	Beerens, Nancy; Harders, Frank; Pritz-Verschuren, Sylvia; Roose, Marit; Germeraad, Evelien; Engelsma, Marc; Bossers, Alex; Heutink, Rene
Denmark	2021-Jan-01	EPI_ISL_1063993	A/common kestrel/Denmark/16023-01/2021-01-01(H5N3)	Statens Serumm Institute	Statens Serum Institute	Charlotte Hjulsager, Jesper Schak Krog
Czech Republic	2021-Feb-14	EPI_ISL_1080480	A/mute swan/Czech Republic/3160-1/2021	State Veterinary Institute Prague	State Veterinary Institute Prague	Nagy,A; Cernikova,L; Stara,M
Czech Republic	2021-Feb-14	EPI_ISL_1080579	A/common coot/Czech Republic/3160-2/2021	State Veterinary Institute Prague	State Veterinary Institute Prague	Nagy,A; Cernikova,L; Stara,M
Germany	2020-Dec-30	EPI_ISL_1206285	A/red knot/Germany-NI/AI00394/2020	Lebensmittel- und Veterinärinstitut Oldenburg - Standort Veterinärinstitut	Friedrich-Loeffler-Institut	n.a.
Sweden	2021-Feb-24	EPI_ISL_1219038	A/Chicken/Sweden/SVA210226SZ0168/KN048380-IP9/2021	National Veterinary Institute, SVA	National Veterinary Institute	n.a.
Sweden	2021-Feb-28	EPI_ISL_1235689	A/Chicken/Sweden/SVA210301SZ0001/KN049780-IP10/2021	National Veterinary Institute, SVA	National Veterinary Institute	n.a.
Sweden	2021-Feb-23	EPI_ISL_1238902	A/common pheasant/Sweden/SVA210224SZ0005/KN000542-IP8/2021	National Veterinary Institute, SVA	National Veterinary Institute	n.a.
Sweden	2021-Feb-24	EPI_ISL_1239109	A/northern goshawk/Sweden/SVA210224SZ0431/KN000626/2021	National Veterinary Institute, SVA	National Veterinary Institute	n.a.
Sweden	2021-Feb-22	EPI_ISL_1239110	A/northern goshawk/Sweden/SVA210224SZ0479/KN000627/2021	National Veterinary Institute, SVA	National Veterinary Institute	n.a.
France	2021-Jan-22	EPI_ISL_1259397	A/curlew/France/21P003648/2021	Anses (Ploufragan-Plouzané)	ANSES Agence Nationale De Securite Sanitaire De L’alimentation	n.a.
France	2021-Jan-18	EPI_ISL_1259399	A/red knot/France/21P003249/2021	Anses (Ploufragan-Plouzané)	ANSES Agence Nationale De Securite Sanitaire De L’alimentation	n.a.
Croatia	2021-Mar-08	EPI_ISL_1279936	A/mute swan/Croatia/19/2021	Croatian Veterinary Institute, Poultry Centre	Croatian Veterinary Institute	Savić, Vladimir
Sweden	2021-Mar-08	EPI_ISL_1296295	A/Chicken/Sweden/SVA210308SZ0214/KN057720-IP13/2021	National Veterinary Institute, SVA	National Veterinary Institute	n.a.
Sweden	2021-Mar-14	EPI_ISL_1305775	A/Chicken/Sweden/SVA210314SZ0001/KN066672-IP17/2021	National Veterinary Institute, SVA	National Veterinary Institute	n.a.
Sweden	2021-Mar-14	EPI_ISL_1305776	A/Chicken/Sweden/SVA210314SZ0002/KN066679-IP18/2021	National Veterinary Institute, SVA	National Veterinary Institute	n.a.
Sweden	2021-Mar-10	EPI_ISL_1305777	A/Common peacock/Sweden/SVA210311SZ0002/KN001568-IP14/2021	National Veterinary Institute, SVA	National Veterinary Institute	n.a.
Sweden	2021-Mar-10	EPI_ISL_1305778	A/Goose/Sweden/SVA210311SZ0003/KN0001570-IP14/2021	National Veterinary Institute, SVA	National Veterinary Institute	n.a.
Sweden	2021-Mar-10	EPI_ISL_1305779	A/Duck/Sweden/SVA210311SZ0004/KN0001570-IP14/2021	National Veterinary Institute, SVA	National Veterinary Institute	n.a.
Sweden	2021-Feb-19	EPI_ISL_1305780	A/Canada_goose/Sweden/SVA210302SZ0455/KN000714/SKsim/2021	National Veterinary Institute, SVA	National Veterinary Institute	n.a.
Sweden	2021-Mar-01	EPI_ISL_1305781	A/Mute Swan/Sweden/SVA210302Z0465/KN000716/SOTR/2021	National Veterinary Institute, SVA	National Veterinary Institute	n.a.
Sweden	2021-Mar-15	EPI_ISL_1390546	A/northern goshawk/Sweden/SVA210316SZ0489/KN001045/M/2021	National Veterinary Institute, SVA	National Veterinary Institute	n.a.
Sweden	2021-Mar-15	EPI_ISL_1391019	A/common golden eye/Sweden/SVA210316SZ0489/KN001046/M/2021	National Veterinary Institute, SVA	National Veterinary Institute	n.a.
Sweden	2021-Feb-19	EPI_ISL_1391276	A/northern goshawk/Sweden/SVA210318SZ0322/KN001092/M/2021	National Veterinary Institute, SVA	National Veterinary Institute	n.a.
Czech Republic	2021-Feb-18	EPI_ISL_1399231	A/chicken/Czech Republic/3531-1/2021	State Veterinary Institute Prague	State Veterinary Institute Prague	Nagy,A;Cernikova,L;Stara,M
Czech Republic	2021-Feb-25	EPI_ISL_1399232	A/chicken/Czech Republic/3893/2021	State Veterinary Institute Prague	State Veterinary Institute Prague	Nagy,A;Cernikova,L;Stara,M
Czech Republic	2021-Feb-27	EPI_ISL_1399233	A/chicken/Czech Republic/4092-1/2021	State Veterinary Institute Prague	State Veterinary Institute Prague	Nagy,A;Cernikova,L;Stara,M
Czech Republic	2021-Feb-27	EPI_ISL_1399234	A/chicken/Czech Republic/4092-2/2021	State Veterinary Institute Prague	State Veterinary Institute Prague	Nagy,A;Cernikova,L;Stara,M
Czech Republic	2021-Mar-06	EPI_ISL_1399235	A/chicken/Czech Republic/4527-1/2021	State Veterinary Institute Prague	State Veterinary Institute Prague	Nagy,A;Cernikova,L;Stara,M
Czech Republic	2021-Mar-10	EPI_ISL_1399236	A/chicken/Czech Republic/4756/2021	State Veterinary Institute Prague	State Veterinary Institute Prague	Nagy,A;Cernikova,L;Stara,M
Czech Republic	2021-Feb-19	EPI_ISL_1399237	A/mute swan/Czech Republic/3549/2021	State Veterinary Institute Prague	State Veterinary Institute Prague	Nagy,A;Cernikova,L;Stara,M
Czech Republic	2021-Feb-22	EPI_ISL_1399238	A/mute swan/Czech Republic/3777/2021	State Veterinary Institute Prague	State Veterinary Institute Prague	Nagy,A;Cernikova,L;Stara,M
Czech Republic	2021-Feb-23	EPI_ISL_1399239	A/mute swan/Czech Republic/4100/2021	State Veterinary Institute Prague	State Veterinary Institute Prague	Nagy,A;Cernikova,L;Stara,M
Czech Republic	2021-Mar-02	EPI_ISL_1399240	A/mute swan/Czech Republic/4270/2021	State Veterinary Institute Prague	State Veterinary Institute Prague	Nagy,A;Cernikova,L;Stara,M
Czech Republic	2021-Mar-06	EPI_ISL_1399241	A/chicken/Czech Republic/4526/2021	State Veterinary Institute Prague	State Veterinary Institute Prague	Nagy,A;Cernikova,L;Stara,M
Czech Republic	2021-Mar-04	EPI_ISL_1399242	A/mute swan/Czech Republic/4606/2021	State Veterinary Institute Prague	State Veterinary Institute Prague	Nagy,A;Cernikova,L;Stara,M
Czech Republic	2021-Mar-04	EPI_ISL_1399243	A/mute swan/Czech Republic/4607-1/2021	State Veterinary Institute Prague	State Veterinary Institute Prague	Nagy,A;Cernikova,L;Stara,M
Czech Republic	2021-Mar-04	EPI_ISL_1399244	A/mute swan/Czech Republic/4607-2/2021	State Veterinary Institute Prague	State Veterinary Institute Prague	Nagy,A;Cernikova,L;Stara,M
Czech Republic	2021-Mar-06	EPI_ISL_1399245	A/mute swan/Czech Republic/4799/2021	State Veterinary Institute Prague	State Veterinary Institute Prague	Nagy,A;Cernikova,L;Stara,M
Netherlands	2020-Nov-06	EPI_ISL_1575129	A/Common Buzzard/Netherlands/4/2020	Erasmus Medical Center	Erasmus Medical Center	n.a.
Netherlands	2020-Nov-06	EPI_ISL_1575130	A/Mute Swan/Netherlands/1/2020	Erasmus Medical Center	Erasmus Medical Center	n.a.
Netherlands	2020-Nov-06	EPI_ISL_1575131	A/Herring Gull/Netherlands/1/2020	Erasmus Medical Center	Erasmus Medical Center	n.a.
Netherlands	2020-Nov-06	EPI_ISL_1575132	A/Herring Gull/Netherlands/2/2020	Erasmus Medical Center	Erasmus Medical Center	n.a.
Netherlands	2020-Nov-06	EPI_ISL_1575133	A/Herring Gull/Netherlands/3/2020	Erasmus Medical Center	Erasmus Medical Center	n.a.
Netherlands	2020-Nov-06	EPI_ISL_1575134	A/Mute Swan/Netherlands/3/2020	Erasmus Medical Center	Erasmus Medical Center	n.a.
Netherlands	2020-Nov-06	EPI_ISL_1575135	A/Greylag Goose/Netherlands/1/2020	Erasmus Medical Center	Erasmus Medical Center	n.a.
Netherlands	2020-Nov-06	EPI_ISL_1575136	A/Mute Swan/Netherlands/5/2020	Erasmus Medical Center	Erasmus Medical Center	n.a.
Italy	2021-Feb-17	EPI_ISL_1665247	A/chicken/Italy/21VIR1151-2/2021	Istituto Zooprofilattico Sperimentale delle Venezie, EU/OIE/Reference Laboratory and FAO Reference Centre for AI and ND	Istituto Zooprofilattico Sperimentale Delle Venezie	Zecchin, B.; Fusaro, A.; Pastori, A.; Schivo, A.; Salviato, A.; Monne, I.; Terregino, C.
Italy	2021-Feb-23	EPI_ISL_1665248	A/chicken/Italy/21VIR1293-9/2021	Istituto Zooprofilattico Sperimentale delle Venezie, EU/OIE/Reference Laboratory and FAO Reference Centre for AI and ND	Istituto Zooprofilattico Sperimentale Delle Venezie	Zecchin, B.; Fusaro, A.; Pastori, A.; Schivo, A.; Salviato, A.; Monne, I.; Terregino, C.
Romania	2021-Feb-23	EPI_ISL_1665249	A/chicken/Romania/10101_21VIR2044-1/2021	Istituto Zooprofilattico Sperimentale delle Venezie, EU/OIE/Reference Laboratory and FAO Reference Centre for AI and ND	Istituto Zooprofilattico Sperimentale Delle Venezie	Onita, I.; Neicut, A.; Raluca, B.; Razvan, M.; Florica, B.; Zecchin, B.; Fusaro, A.; Pastori, A.; Schivo, A.; Salviato, A.; Monne, I.; Terregino, C.
Slovakia	2021-Jan-22	EPI_ISL_1665250	A/chicken/Slovakia/Pah10_21VIR1086-5/2021	Istituto Zooprofilattico Sperimentale delle Venezie, EU/OIE/Reference Laboratory and FAO Reference Centre for AI and ND	Istituto Zooprofilattico Sperimentale Delle Venezie	Dirb?kov?, Z.; Tin?k, M.; Zecchin, B.; Fusaro, A.; Pastori, A.; Schivo, A.; Salviato, A.; Monne, I.; Terregino, C.
Italy	2020-Nov-28	EPI_ISL_1665251	A/common_teal/Italy/20VIR7439-191/2020	Istituto Zooprofilattico Sperimentale delle Venezie, EU/OIE/Reference Laboratory and FAO Reference Centre for AI and ND	Istituto Zooprofilattico Sperimentale Delle Venezie	Zecchin, B.; Fusaro, A.; Pastori, A.; Schivo, A.; Salviato, A.; Monne, I.; Terregino, C.
Italy	2021-Feb-23	EPI_ISL_1665252	A/duck/Italy/21VIR1293-15/2021	Istituto Zooprofilattico Sperimentale delle Venezie, EU/OIE/Reference Laboratory and FAO Reference Centre for AI and ND	Istituto Zooprofilattico Sperimentale Delle Venezie	Zecchin, B.; Fusaro, A.; Pastori, A.; Schivo, A.; Salviato, A.; Monne, I.; Terregino, C.
Romania	2021-Jan-13	EPI_ISL_1665254	A/duck/Romania/10206_21VIR849-4/2021	Istituto Zooprofilattico Sperimentale delle Venezie, EU/OIE/Reference Laboratory and FAO Reference Centre for AI and ND	Istituto Zooprofilattico Sperimentale Delle Venezie	Onita, I.; Neicut, A.; Raluca, B.; Razvan, M.; Florica, B.; Zecchin, B.; Fusaro, A.; Pastori, A.; Schivo, A.; Salviato, A.; Monne, I.; Terregino, C.
Italy	2021-Feb-23	EPI_ISL_1665255	A/guinea_fowl/Italy/21VIR1293-20/2021	Istituto Zooprofilattico Sperimentale delle Venezie, EU/OIE/Reference Laboratory and FAO Reference Centre for AI and ND	Istituto Zooprofilattico Sperimentale Delle Venezie	Zecchin, B.; Fusaro, A.; Pastori, A.; Schivo, A.; Salviato, A.; Monne, I.; Terregino, C.
Slovakia	2021-Jan-08	EPI_ISL_1665256	A/muscovy_duck/Slovakia/Pah1_21VIR1086-1/2021	Istituto Zooprofilattico Sperimentale delle Venezie, EU/OIE/Reference Laboratory and FAO Reference Centre for AI and ND	Istituto Zooprofilattico Sperimentale Delle Venezie	Dirb?kov?, Z.; Tin?k, M.; Zecchin, B.; Fusaro, A.; Pastori, A.; Schivo, A.; Salviato, A.; Monne, I.; Terregino, C.
Austria	2021-Feb-04	EPI_ISL_1665257	A/mute_swan/Austria/21011165_21VIR1085-2/2021	AGES - Österreichische Agentur für Gesundheit und Ernährungssicherheit GmbH	Istituto Zooprofilattico Sperimentale Delle Venezie	Wodak, E.; Revilla Fern?ndez, S.; Schmoll, F.; Zecchin, B.; Fusaro, A.; Pastori, A.; Schivo, A.; Salviato, A.; Monne, I.; Terregino, C.
Austria	2021-Feb-10	EPI_ISL_1665258	A/mute_swan/Austria/21013162_21VIR1085-5/2021	AGES - Österreichische Agentur für Gesundheit und Ernährungssicherheit GmbH	Istituto Zooprofilattico Sperimentale Delle Venezie	Wodak, E.; Revilla Fern?ndez, S.; Schmoll, F.; Zecchin, B.; Fusaro, A.; Pastori, A.; Schivo, A.; Salviato, A.; Monne, I.; Terregino, C.
Austria	2021-Feb-01	EPI_ISL_1665259	A/mute_swan/Austria/21014124_21VIR1085-8/2021	AGES - Österreichische Agentur für Gesundheit und Ernährungssicherheit GmbH	Istituto Zooprofilattico Sperimentale Delle Venezie	Wodak, E.; Revilla Fern?ndez, S.; Schmoll, F.; Zecchin, B.; Fusaro, A.; Pastori, A.; Schivo, A.; Salviato, A.; Monne, I.; Terregino, C.
Norway	2021-Jan-05	EPI_ISL_1665260	A/mute_swan/Norway/FU5_21VIR850-3/2021	Istituto Zooprofilattico Sperimentale delle Venezie, EU/OIE/Reference Laboratory and FAO Reference Centre for AI and ND	Istituto Zooprofilattico Sperimentale Delle Venezie	Madslien, K.; Moldal, T.; Gjerset, B.; Gudmundsson, S.; Follestad, A.; Tronerud, OH.; Dean, KR.; Akerstedt, J.; Jorgensen,HJ.; das Neves, CG.; Romo, G.; Zecchin, B.; Fusaro, A.; Pastori, A.; Schivo, A.; Salviato, A.; Monne, I.; Terregino, C.
Slovakia	2021-Jan-29	EPI_ISL_1665261	A/mute_swan/Slovakia/Pah15_21VIR1086-3/2021	Istituto Zooprofilattico Sperimentale delle Venezie, EU/OIE/Reference Laboratory and FAO Reference Centre for AI and ND	Istituto Zooprofilattico Sperimentale Delle Venezie	Dirb?kov?, Z.; Tin?k, M.; Zecchin, B.; Fusaro, A.; Pastori, A.; Schivo, A.; Salviato, A.; Monne, I.; Terregino, C.
Slovakia	2021-Jan-15	EPI_ISL_1665262	A/mute_swan/Slovakia/Pah6_21VIR1086-2/2021	Istituto Zooprofilattico Sperimentale delle Venezie, EU/OIE/Reference Laboratory and FAO Reference Centre for AI and ND	Istituto Zooprofilattico Sperimentale Delle Venezie	Dirb?kov?, Z.; Tin?k, M.; Zecchin, B.; Fusaro, A.; Pastori, A.; Schivo, A.; Salviato, A.; Monne, I.; Terregino, C.
Slovenia	2020-Nov-17	EPI_ISL_1665263	A/mute_swan/Slovenia/1639-20_21VIR959-1/2020	Istituto Zooprofilattico Sperimentale delle Venezie, EU/OIE/Reference Laboratory and FAO Reference Centre for AI and ND	Istituto Zooprofilattico Sperimentale Delle Venezie	Slavec, B.; Racnik, J.; Zorman Rojs, Olga.; Zecchin, B.; Fusaro, A.; Pastori, A.; Schivo, A.; Salviato, A.; Monne, I.; Terregino, C.
Slovenia	2020-Dec-02	EPI_ISL_1665264	A/mute_swan/Slovenia/1756-20_21VIR959-3/2020	Istituto Zooprofilattico Sperimentale delle Venezie, EU/OIE/Reference Laboratory and FAO Reference Centre for AI and ND	Istituto Zooprofilattico Sperimentale Delle Venezie	Slavec, B.; Racnik, J.; Zorman Rojs, Olga.; Zecchin, B.; Fusaro, A.; Pastori, A.; Schivo, A.; Salviato, A.; Monne, I.; Terregino, C.
Slovenia	2020-Dec-09	EPI_ISL_1665265	A/mute_swan/Slovenia/1799-20_21VIR959-2/2020	Istituto Zooprofilattico Sperimentale delle Venezie, EU/OIE/Reference Laboratory and FAO Reference Centre for AI and ND	Istituto Zooprofilattico Sperimentale Delle Venezie	Slavec, B.; Racnik, J.; Zorman Rojs, Olga.; Zecchin, B.; Fusaro, A.; Pastori, A.; Schivo, A.; Salviato, A.; Monne, I.; Terregino, C.
Slovenia	2020-Dec-10	EPI_ISL_1665266	A/mute_swan/Slovenia/1820-20_21VIR959-4/2020	Istituto Zooprofilattico Sperimentale delle Venezie, EU/OIE/Reference Laboratory and FAO Reference Centre for AI and ND	Istituto Zooprofilattico Sperimentale Delle Venezie	Slavec, B.; Racnik, J.; Zorman Rojs, Olga.; Zecchin, B.; Fusaro, A.; Pastori, A.; Schivo, A.; Salviato, A.; Monne, I.; Terregino, C.
Slovenia	2020-Dec-24	EPI_ISL_1665267	A/mute_swan/Slovenia/1914-20_21VIR959-5/2020	Istituto Zooprofilattico Sperimentale delle Venezie, EU/OIE/Reference Laboratory and FAO Reference Centre for AI and ND	Istituto Zooprofilattico Sperimentale Delle Venezie	Slavec, B.; Racnik, J.; Zorman Rojs, Olga.; Zecchin, B.; Fusaro, A.; Pastori, A.; Schivo, A.; Salviato, A.; Monne, I.; Terregino, C.
Romania	2021-Jan-08	EPI_ISL_1665268	A/whooper_swan/Romania/10123_21VIR849-1/2021	Istituto Zooprofilattico Sperimentale delle Venezie, EU/OIE/Reference Laboratory and FAO Reference Centre for AI and ND	Istituto Zooprofilattico Sperimentale Delle Venezie	Onita, I.; Neicut, A.; Raluca, B.; Razvan, M.; Florica, B.; Zecchin, B.; Fusaro, A.; Pastori, A.; Schivo, A.; Salviato, A.; Monne, I.; Terregino, C.
Romania	2021-Jan-20	EPI_ISL_1665269	A/whooper_swan/Romania/10311_21VIR849-2/2021	Istituto Zooprofilattico Sperimentale delle Venezie, EU/OIE/Reference Laboratory and FAO Reference Centre for AI and ND	Istituto Zooprofilattico Sperimentale Delle Venezie	Onita, I.; Neicut, A.; Raluca, B.; Razvan, M.; Florica, B.; Zecchin, B.; Fusaro, A.; Pastori, A.; Schivo, A.; Salviato, A.; Monne, I.; Terregino, C.
Italy	2020-Nov-17	EPI_ISL_1665272	A/common_buzzard/Italy/21VIR431-7/2020	Istituto Zooprofilattico Sperimentale delle Venezie, EU/OIE/Reference Laboratory and FAO Reference Centre for AI and ND	Istituto Zooprofilattico Sperimentale Delle Venezie	Zecchin, B.; Fusaro, A.; Pastori, A.; Schivo, A.; Salviato, A.; Monne, I.; Terregino, C.
Romania	2021-Jan-13	EPI_ISL_1665273	A/geese/Romania/10206_21VIR849-3/2021	Istituto Zooprofilattico Sperimentale delle Venezie, EU/OIE/Reference Laboratory and FAO Reference Centre for AI and ND	Istituto Zooprofilattico Sperimentale Delle Venezie	Onita, I.; Neicut, A.; Raluca, B.; Razvan, M.; Florica, B.; Zecchin, B.; Fusaro, A.; Pastori, A.; Schivo, A.; Salviato, A.; Monne, I.; Terregino, C.
Romania	2021-Jan-19	EPI_ISL_1665274	A/house_sparrow/Romania/10327_21VIR849-5/2021	Istituto Zooprofilattico Sperimentale delle Venezie, EU/OIE/Reference Laboratory and FAO Reference Centre for AI and ND	Istituto Zooprofilattico Sperimentale Delle Venezie	Onita, I.; Neicut, A.; Raluca, B.; Razvan, M.; Florica, B.; Zecchin, B.; Fusaro, A.; Pastori, A.; Schivo, A.; Salviato, A.; Monne, I.; Terregino, C.
Poland	2021-Feb-15	EPI_ISL_2111625	A/mute_swan/Poland/MB131/2021	National Veterinary Research Institut Poland, PIWet-PIB	National Veterinary Research Institute	Dziadek, K.; Swieton, E. ; Smietanka, K.
Netherlands	2021-Mar-10	EPI_ISL_2173364	A/peregrine falcon/Netherlands/21025108-001/2021	Wageningen Bioveterinary Research	Wageningen Bioveterinary Research	Beerens, Nancy; Harders, Frank; Pritz-Verschuren, Sylvia; Roose, Marit; Germeraad, Evelien; Engelsma, Marc; Bossers, Alex; Heutink, Rene
Netherlands	2021-Mar-17	EPI_ISL_2174084	A/common murre/Netherlands/21025491-002/2021	Wageningen Bioveterinary Research	Wageningen Bioveterinary Research	Beerens, Nancy; Harders, Frank; Pritz-Verschuren, Sylvia; Roose, Marit; Germeraad, Evelien; Engelsma, Marc; Bossers, Alex; Heutink, Rene
Netherlands	2021-Feb-05	EPI_ISL_2176841	A/barnacle goose/Netherlands/21023501-002/2021	Wageningen Bioveterinary Research	Wageningen Bioveterinary Research	Beerens, Nancy; Harders, Frank; Pritz-Verschuren, Sylvia; Roose, Marit; Germeraad, Evelien; Engelsma, Marc; Bossers, Alex; Heutink, Rene
Netherlands	2021-Apr-07	EPI_ISL_2177398	A/peacock/Netherlands/21026542-001/2021	Wageningen Bioveterinary Research	Wageningen Bioveterinary Research	Beerens, Nancy; Harders, Frank; Pritz-Verschuren, Sylvia; Roose, Marit; Germeraad, Evelien; Engelsma, Marc; Bossers, Alex; Heutink, Rene
Netherlands	2021-Apr-15	EPI_ISL_2193998	A/barnacle goose/Netherlands/21027016-002/2021	Wageningen Bioveterinary Research	Wageningen Bioveterinary Research	Beerens, Nancy; Harders, Frank; Pritz-Verschuren, Sylvia; Roose, Marit; Germeraad, Evelien; Engelsma, Marc; Bossers, Alex; Heutink, Rene
Netherlands	2021-Apr-23	EPI_ISL_2194014	A/white-tailed eagle/Netherlands/21027616-001/2021	Wageningen Bioveterinary Research	Wageningen Bioveterinary Research	Beerens, Nancy; Harders, Frank; Pritz-Verschuren, Sylvia; Roose, Marit; Germeraad, Evelien; Engelsma, Marc; Bossers, Alex; Heutink, Rene
Netherlands	2021-Apr-22	EPI_ISL_2194036	A/barnacle goose/Netherlands/21028196-002/2021	Wageningen Bioveterinary Research	Wageningen Bioveterinary Research	Beerens, Nancy; Harders, Frank; Pritz-Verschuren, Sylvia; Roose, Marit; Germeraad, Evelien; Engelsma, Marc; Bossers, Alex; Heutink, Rene
Czech Republic	2021-Mar-29	EPI_ISL_2194543	A/chicken/Czech Republic/6151-2/2021	State Veterinary Institute Prague	State Veterinary Institute Prague	Nagy,A;Cernikova,L;Stara,M
Netherlands	2021-May-21	EPI_ISL_2227275	A/turkey/Netherlands/21028936-001005/2021	Wageningen Bioveterinary Research	Wageningen Bioveterinary Research	Beerens, Nancy; Harders, Frank; Pritz-Verschuren, Sylvia; Roose, Marit; Germeraad, Evelien; Engelsma, Marc; Bossers, Alex; Heutink, Rene
Netherlands	2021-Apr-20	EPI_ISL_2227276	A/barnacle goose/Netherlands/21027357-002/2021	Wageningen Bioveterinary Research	Wageningen Bioveterinary Research	Beerens, Nancy; Harders, Frank; Pritz-Verschuren, Sylvia; Roose, Marit; Germeraad, Evelien; Engelsma, Marc; Bossers, Alex; Heutink, Rene
Netherlands	2021-May-13	EPI_ISL_2227277	A/barnacle goose/Netherlands/21028534-002/2021	Wageningen Bioveterinary Research	Wageningen Bioveterinary Research	Beerens, Nancy; Harders, Frank; Pritz-Verschuren, Sylvia; Roose, Marit; Germeraad, Evelien; Engelsma, Marc; Bossers, Alex; Heutink, Rene
Netherlands	2021-May-09	EPI_ISL_2227278	A/goose/Netherlands/21028502-002/21028502/2021	Wageningen Bioveterinary Research	Wageningen Bioveterinary Research	Beerens, Nancy; Harders, Frank; Pritz-Verschuren, Sylvia; Roose, Marit; Germeraad, Evelien; Engelsma, Marc; Bossers, Alex; Heutink, Rene
Netherlands	2021-May-07	EPI_ISL_2227279	A/western marsh harrier/Netherlands/21028606-002/2021	Wageningen Bioveterinary Research	Wageningen Bioveterinary Research	Beerens, Nancy; Harders, Frank; Pritz-Verschuren, Sylvia; Roose, Marit; Germeraad, Evelien; Engelsma, Marc; Bossers, Alex; Heutink, Rene
Ireland	2021-Jan-01	EPI_ISL_2234807	A/knot_wader/Ireland/472_21VIR2956-1/2021	Istituto Zooprofilattico Sperimentale delle Venezie, EU/OIE/Reference Laboratory and FAO Reference Centre for AI and ND	Istituto Zooprofilattico Sperimentale Delle Venezie	Garza Cuartero, L.; Flynn, O.; Connaghan, E.; Byrne, C.; O?Neill, R.; Zecchin, B.; Fusaro, A.; Pastori, A.; Salviato, A.; Schivo, A.; Monne, I.; Terregino, C.
Ireland	2021-Jan-01	EPI_ISL_2234808	A/knot_wader/Ireland/473_21VIR2956-2/2021	Istituto Zooprofilattico Sperimentale delle Venezie, EU/OIE/Reference Laboratory and FAO Reference Centre for AI and ND	Istituto Zooprofilattico Sperimentale Delle Venezie	Garza Cuartero, L.; Flynn, O.; Connaghan, E.; Byrne, C.; O?Neill, R.; Zecchin, B.; Fusaro, A.; Pastori, A.; Salviato, A.; Schivo, A.; Monne, I.; Terregino, C.
Switzerland	2021-Feb-01	EPI_ISL_2234809	A/yellow-legged_gull/Switzerland/15-0039_21VIR3035/2021	Istituto Zooprofilattico Sperimentale delle Venezie, EU/OIE/Reference Laboratory and FAO Reference Centre for AI and ND	Istituto Zooprofilattico Sperimentale Delle Venezie	Albini, S.; H?ssy, D.; Nenniger, C.; V?gtlin, A.; Zimmer, G.; Zecchin, B.; Fusaro, A.; Schivo, A.; Salviato, A.; Giussani, E.; Monne, I.; Terregino, C.
Italy	2021-Jan-28	EPI_ISL_2234810	A/seagull/Italy/21VIR2479/2021	Istituto Zooprofilattico Sperimentale delle Venezie, EU/OIE/Reference Laboratory and FAO Reference Centre for AI and ND	Istituto Zooprofilattico Sperimentale Delle Venezie	Zecchin, B.; Fusaro, A.; Schivo, A.; Salviato, A.; Giussani, E.; Monne, I.; Terregino, C.
Spain	2021-Jan-07	EPI_ISL_2234811	A/anser_anser/Spain/102-8_21VIR1230-4/2021	Istituto Zooprofilattico Sperimentale delle Venezie, EU/OIE/Reference Laboratory and FAO Reference Centre for AI and ND	Istituto Zooprofilattico Sperimentale Delle Venezie	Ruano Ramos, M.J.; S?nchez S?nchez, A.; Zecchin, B.; Fusaro, A.; Schivo, A.; Salviato, A.; Giussani, E.; Monne, I.; Terregino, C.
Spain	2021-Jan-27	EPI_ISL_2234812	A/anser_anser/Spain/297-1_21VIR1230-5/2021	Istituto Zooprofilattico Sperimentale delle Venezie, EU/OIE/Reference Laboratory and FAO Reference Centre for AI and ND	Istituto Zooprofilattico Sperimentale Delle Venezie	Ruano Ramos, M.J.; S?nchez S?nchez, A.; Zecchin, B.; Fusaro, A.; Schivo, A.; Salviato, A.; Giussani, E.; Monne, I.; Terregino, C.
Spain	2021-Jan-07	EPI_ISL_2234813	A/ciconia_ciconia/Spain/102-1_21VIR1230-2/2021	Istituto Zooprofilattico Sperimentale delle Venezie, EU/OIE/Reference Laboratory and FAO Reference Centre for AI and ND	Istituto Zooprofilattico Sperimentale Delle Venezie	Ruano Ramos, M.J.; S?nchez S?nchez, A.; Zecchin, B.; Fusaro, A.; Schivo, A.; Salviato, A.; Giussani, E.; Monne, I.; Terregino, C.
Spain	2020-Nov-20	EPI_ISL_2234814	A/peregrine_falcon/Spain/3365-1_21VIR1230-1/2020	Istituto Zooprofilattico Sperimentale delle Venezie, EU/OIE/Reference Laboratory and FAO Reference Centre for AI and ND	Istituto Zooprofilattico Sperimentale Delle Venezie	Ruano Ramos, M.J.; S?nchez S?nchez, A.; Zecchin, B.; Fusaro, A.; Schivo, A.; Salviato, A.; Giussani, E.; Monne, I.; Terregino, C.
Romania	2021-Jan-13	EPI_ISL_2234815	A/duck/Romania/10202_21VIR2593-31/2021	Istituto Zooprofilattico Sperimentale delle Venezie, EU/OIE/Reference Laboratory and FAO Reference Centre for AI and ND	Istituto Zooprofilattico Sperimentale Delle Venezie	Onita, I.; Neicut, A.; Raluca, B.; Razvan, M.; Florica, B.; Zecchin, B.; Fusaro, A.; Giussani, E.; Schivo, A.; Salviato, A.; Monne, I.; Terregino, C.
Romania	2021-Jan-13	EPI_ISL_2234816	A/duck/Romania/10205-t4_21VIR2593-3/2021	Istituto Zooprofilattico Sperimentale delle Venezie, EU/OIE/Reference Laboratory and FAO Reference Centre for AI and ND	Istituto Zooprofilattico Sperimentale Delle Venezie	Onita, I.; Neicut, A.; Raluca, B.; Razvan, M.; Florica, B.; Zecchin, B.; Fusaro, A.; Giussani, E.; Schivo, A.; Salviato, A.; Monne, I.; Terregino, C.
Romania	2021-Jan-13	EPI_ISL_2234817	A/goose/Romania/10205-t3_21VIR2593-7/2021	Istituto Zooprofilattico Sperimentale delle Venezie, EU/OIE/Reference Laboratory and FAO Reference Centre for AI and ND	Istituto Zooprofilattico Sperimentale Delle Venezie	Onita, I.; Neicut, A.; Raluca, B.; Razvan, M.; Florica, B.; Zecchin, B.; Fusaro, A.; Giussani, E.; Schivo, A.; Salviato, A.; Monne, I.; Terregino, C.
Romania	2021-Jan-13	EPI_ISL_2234818	A/goose/Romania/10205-t5_21VIR2593-8/2021	Istituto Zooprofilattico Sperimentale delle Venezie, EU/OIE/Reference Laboratory and FAO Reference Centre for AI and ND	Istituto Zooprofilattico Sperimentale Delle Venezie	Onita, I.; Neicut, A.; Raluca, B.; Razvan, M.; Florica, B.; Zecchin, B.; Fusaro, A.; Giussani, E.; Schivo, A.; Salviato, A.; Monne, I.; Terregino, C.
Romania	2021-Jan-19	EPI_ISL_2234819	A/goose/Romania/10330_21VIR2593-35/2021	Istituto Zooprofilattico Sperimentale delle Venezie, EU/OIE/Reference Laboratory and FAO Reference Centre for AI and ND	Istituto Zooprofilattico Sperimentale Delle Venezie	Onita, I.; Neicut, A.; Raluca, B.; Razvan, M.; Florica, B.; Zecchin, B.; Fusaro, A.; Giussani, E.; Schivo, A.; Salviato, A.; Monne, I.; Terregino, C.
Romania	2021-Jan-22	EPI_ISL_2234820	A/hawk/Romania/10363_21VIR2593-11/2021	Istituto Zooprofilattico Sperimentale delle Venezie, EU/OIE/Reference Laboratory and FAO Reference Centre for AI and ND	Istituto Zooprofilattico Sperimentale Delle Venezie	Onita, I.; Neicut, A.; Raluca, B.; Razvan, M.; Florica, B.; Zecchin, B.; Fusaro, A.; Giussani, E.; Schivo, A.; Salviato, A.; Monne, I.; Terregino, C.
Romania	2021-Jan-08	EPI_ISL_2234821	A/whooper_swan/Romania/10122_21VIR2593-23/2021	Istituto Zooprofilattico Sperimentale delle Venezie, EU/OIE/Reference Laboratory and FAO Reference Centre for AI and ND	Istituto Zooprofilattico Sperimentale Delle Venezie	Onita, I.; Neicut, A.; Raluca, B.; Razvan, M.; Florica, B.; Zecchin, B.; Fusaro, A.; Giussani, E.; Schivo, A.; Salviato, A.; Monne, I.; Terregino, C.
Romania	2021-Jan-12	EPI_ISL_2234822	A/whooper_swan/Romania/10171_21VIR2593-15/2021	Istituto Zooprofilattico Sperimentale delle Venezie, EU/OIE/Reference Laboratory and FAO Reference Centre for AI and ND	Istituto Zooprofilattico Sperimentale Delle Venezie	Onita, I.; Neicut, A.; Raluca, B.; Razvan, M.; Florica, B.; Zecchin, B.; Fusaro, A.; Giussani, E.; Schivo, A.; Salviato, A.; Monne, I.; Terregino, C.
Romania	2021-Jan-14	EPI_ISL_2234823	A/whooper_swan/Romania/10213_21VIR2593-27/2021	Istituto Zooprofilattico Sperimentale delle Venezie, EU/OIE/Reference Laboratory and FAO Reference Centre for AI and ND	Istituto Zooprofilattico Sperimentale Delle Venezie	Onita, I.; Neicut, A.; Raluca, B.; Razvan, M.; Florica, B.; Zecchin, B.; Fusaro, A.; Giussani, E.; Schivo, A.; Salviato, A.; Monne, I.; Terregino, C.
Romania	2021-Jan-22	EPI_ISL_2234824	A/whooper_swan/Romania/10362_21VIR2593-20/2021	Istituto Zooprofilattico Sperimentale delle Venezie, EU/OIE/Reference Laboratory and FAO Reference Centre for AI and ND	Istituto Zooprofilattico Sperimentale Delle Venezie	Onita, I.; Neicut, A.; Raluca, B.; Razvan, M.; Florica, B.; Zecchin, B.; Fusaro, A.; Giussani, E.; Schivo, A.; Salviato, A.; Monne, I.; Terregino, C.
United Kingdom	2021-Jan-25	EPI_ISL_2234831	A/peregrine_falcon/Northern_Ireland/21VIR1662-3/2021	Istituto Zooprofilattico Sperimentale delle Venezie, EU/OIE/Reference Laboratory and FAO Reference Centre for AI and ND	Istituto Zooprofilattico Sperimentale Delle Venezie	McMenamy, MJ.; Harkin, V.; Lemon, K.; Zecchin, B.; Fusaro, A.; Schivo, A.; Salviato, A.; Pastori, A.; Monne, I.; Terregino, C.
Sweden	2021-Mar-14	EPI_ISL_2301187	A/common buzzard/Sweden/SVA210323SZ0426/KN001120/O-2021	National Veterinary Institute, SVA	National Veterinary Institute	n.a.
Czech Republic	2021-May-16	EPI_ISL_2402936	A/chicken/Czech Republic/10251-1/2021	State Veterinary Institute Prague	State Veterinary Institute Prague	Nagy,A;Cernikova,L;Stara,M
Czech Republic	2021-May-31	EPI_ISL_2402937	A/chicken/Czech Republic/10251-2/2021	State Veterinary Institute Prague	State Veterinary Institute Prague	Nagy,A;Cernikova,L;Stara,M
Czech Republic	2021-May-17	EPI_ISL_2402938	A/chicken/Czech Republic/10405/2021	State Veterinary Institute Prague	State Veterinary Institute Prague	Nagy,A;Cernikova,L;Stara,M
Sweden	2021-May-25	EPI_ISL_2652003	A/White-Tailed Eagle/Sweden/SVA210528SZ0223/KN002027/AB-2021	National Veterinary Institute, SVA	National Veterinary Institute	n.a.
Romania	2021-May-05	EPI_ISL_2681044	A/chicken/Romania/12448_21VIR3734-3/2021	Institute for Diagnosis & Animal Health (IDAH)	Istituto Zooprofilattico Sperimentale Delle Venezie	Onita, I.; Neicut, A.; Raluca, B.; Razvan, M.; Florica, B.; Zecchin, B.; Fusaro, A.; Giussani, E.; Schivo, A.; Salviato, A.; Monne, I.; Terregino, C.
Poland	2021-Apr-20	EPI_ISL_2681045	A/white_stork/Poland/MB391/2021	National Veterinary Research Institut Poland, PIWet-PIB	National Veterinary Research Institut Poland, PIWet-PIB	Edyta, Swieton; Kamila, Dziadek; Krzysztof, Smietanka
Sweden	2021-May-21	EPI_ISL_3001273	A/common buzzard/Sweden/SVA210510SZ0206/FB001829/C-2021	National Veterinary Institute, SVA	National Veterinary Institute	n.a.
Sweden	2021-Jun-17	EPI_ISL_3026043	A/European herring gull/Sweden/SVA210617SZ0354/FB002251/I-2021	National Veterinary Institute, SVA	National Veterinary Institute	n.a.
Sweden	2021-Jun-17	EPI_ISL_3098710	A/common eider/Sweden/SVA210617SZ0354/FB002253/I-2021	National Veterinary Institute, SVA	National Veterinary Institute	n.a.
Sweden	2021-Mar-02	EPI_ISL_3098719	A/peregrine falcon/Sweden/SVA210309SZ0403/FB000851/K-2021	National Veterinary Institute, SVA	National Veterinary Institute	n.a.
Sweden	2021-Mar-29	EPI_ISL_3127850	A/whooper swan/Sweden/SVA210331SZ0441/FB0001325/W-2021	National Veterinary Institute, SVA	National Veterinary Institute	n.a.
Sweden	2021-Mar-25	EPI_ISL_3128152	A/Canada goose/Sweden/SVA210331SZ/FB001326/W-2021	National Veterinary Institute, SVA	National Veterinary Institute	n.a.
Sweden	2021-Apr-06	EPI_ISL_3128522	A/Canada goose/Sweden/SVA210407SZ0510/FB001379/O-2021	National Veterinary Institute, SVA	National Veterinary Institute	n.a.
Greece	2021-Mar-22	EPI_ISL_3128523	A/dalmatian pelican/Greece/47t_21VIR3735-3/2021	Istituto Zooprofilattico Sperimentale delle Venezie, EU/OIE/Reference Laboratory and FAO Reference Centre for AI and ND	Istituto Zooprofilattico Sperimentale Delle Venezie	Georgiades, G.; Ragias, B.; Gkolia, A.; Anthopoulou, E.; Zecchin, B.; Fusaro, A.; Giussani, E.; Schivo, A.; Salviato, A.; Palumbo, E.; Monne, I.; Terregino, C.
Kosovo	2021-May-31	EPI_ISL_3128524	A/partridge/Kosovo/96_21VIR5162-14/2021	Istituto Zooprofilattico Sperimentale delle Venezie, EU/OIE/Reference Laboratory and FAO Reference Centre for AI and ND	Istituto Zooprofilattico Sperimentale Delle Venezie	Uka, K.; Cana, A.; Merovci, X.; Krstevski, K.; Zecchin, B.; Fusaro, A.; Giussani, E.; Schivo, A.; Salviato, A.; Palumbo, E.; Monne, I.; Terregino, C.
Kosovo	2021-May-31	EPI_ISL_3128525	A/chicken/Kosovo/97_21VIR5162-15/2021	Istituto Zooprofilattico Sperimentale delle Venezie, EU/OIE/Reference Laboratory and FAO Reference Centre for AI and ND	Istituto Zooprofilattico Sperimentale Delle Venezie	Uka, K.; Cana, A.; Merovci, X.; Krstevski, K.; Zecchin, B.; Fusaro, A.; Giussani, E.; Schivo, A.; Salviato, A.; Palumbo, E.; Monne, I.; Terregino, C.
Kosovo	2021-May-31	EPI_ISL_3128526	A/chicken/Kosovo/98_21VIR5162-16/2021	Istituto Zooprofilattico Sperimentale delle Venezie, EU/OIE/Reference Laboratory and FAO Reference Centre for AI and ND	Istituto Zooprofilattico Sperimentale Delle Venezie	Uka, K.; Cana, A.; Merovci, X.; Krstevski, K.; Zecchin, B.; Fusaro, A.; Giussani, E.; Schivo, A.; Salviato, A.; Palumbo, E.; Monne, I.; Terregino, C.
Kosovo	2021-Jun-02	EPI_ISL_3128527	A/duck/Kosovo/107_21VIR5162-17/2021	Istituto Zooprofilattico Sperimentale delle Venezie, EU/OIE/Reference Laboratory and FAO Reference Centre for AI and ND	Istituto Zooprofilattico Sperimentale Delle Venezie	Uka, K.; Cana, A.; Merovci, X.; Krstevski, K.; Zecchin, B.; Fusaro, A.; Giussani, E.; Schivo, A.; Salviato, A.; Palumbo, E.; Monne, I.; Terregino, C.
Kosovo	2021-Jun-03	EPI_ISL_3128528	A/chicken/Kosovo/113_21VIR5162-19/2021	Istituto Zooprofilattico Sperimentale delle Venezie, EU/OIE/Reference Laboratory and FAO Reference Centre for AI and ND	Istituto Zooprofilattico Sperimentale Delle Venezie	Uka, K.; Cana, A.; Merovci, X.; Krstevski, K.; Zecchin, B.; Fusaro, A.; Giussani, E.; Schivo, A.; Salviato, A.; Palumbo, E.; Monne, I.; Terregino, C.
Kosovo	2021-May-19	EPI_ISL_3128529	A/chicken/Kosovo/82_21VIR5162-1/2021	Istituto Zooprofilattico Sperimentale delle Venezie, EU/OIE/Reference Laboratory and FAO Reference Centre for AI and ND	Istituto Zooprofilattico Sperimentale Delle Venezie	Uka, K.; Cana, A.; Merovci, X.; Krstevski, K.; Zecchin, B.; Fusaro, A.; Giussani, E.; Schivo, A.; Salviato, A.; Palumbo, E.; Monne, I.; Terregino, C.
Kosovo	2021-May-25	EPI_ISL_3128530	A/chicken/Kosovo/84_21VIR5162-2/2021	Istituto Zooprofilattico Sperimentale delle Venezie, EU/OIE/Reference Laboratory and FAO Reference Centre for AI and ND	Istituto Zooprofilattico Sperimentale Delle Venezie	Uka, K.; Cana, A.; Merovci, X.; Krstevski, K.; Zecchin, B.; Fusaro, A.; Giussani, E.; Schivo, A.; Salviato, A.; Palumbo, E.; Monne, I.; Terregino, C.
Kosovo	2021-May-25	EPI_ISL_3128531	A/chicken/Kosovo/90_21VIR5162-4/2021	Istituto Zooprofilattico Sperimentale delle Venezie, EU/OIE/Reference Laboratory and FAO Reference Centre for AI and ND	Istituto Zooprofilattico Sperimentale Delle Venezie	Uka, K.; Cana, A.; Merovci, X.; Krstevski, K.; Zecchin, B.; Fusaro, A.; Giussani, E.; Schivo, A.; Salviato, A.; Palumbo, E.; Monne, I.; Terregino, C.
Kosovo	2021-Jun-01	EPI_ISL_3128532	A/chicken/Kosovo/104_21VIR5162-7/2021	Istituto Zooprofilattico Sperimentale delle Venezie, EU/OIE/Reference Laboratory and FAO Reference Centre for AI and ND	Istituto Zooprofilattico Sperimentale Delle Venezie	Uka, K.; Cana, A.; Merovci, X.; Krstevski, K.; Zecchin, B.; Fusaro, A.; Giussani, E.; Schivo, A.; Salviato, A.; Palumbo, E.; Monne, I.; Terregino, C.
Albania	2021-May-31	EPI_ISL_3128533	A/chicken/Albania/2574_21VIR5387-1/2021	Istituto Zooprofilattico Sperimentale delle Venezie, EU/OIE/Reference Laboratory and FAO Reference Centre for AI and ND	Istituto Zooprofilattico Sperimentale Delle Venezie	Boci, J.; Shkodra, E.; Lika, A.; Zecchin, B.; Fusaro, A.; Giussani, E.; Schivo, A.; Salviato, A.; Palumbo, E.; Monne, I.; Terregino, C.
Albania	2021-Jun-04	EPI_ISL_3128534	A/chicken/Albania/3816_21VIR5387-2/2021	Istituto Zooprofilattico Sperimentale delle Venezie, EU/OIE/Reference Laboratory and FAO Reference Centre for AI and ND	Istituto Zooprofilattico Sperimentale Delle Venezie	Boci, J.; Shkodra, E.; Lika, A.; Zecchin, B.; Fusaro, A.; Giussani, E.; Schivo, A.; Salviato, A.; Palumbo, E.; Monne, I.; Terregino, C.
Hungary	2021-Apr-13	EPI_ISL_3135897	A/Turkey/Hungary/16603/2021 (H5N1)	National Food Chain Safety Office Veterinary Diagnostic Directorate Laboratory for Molecular Biology	National Food Chain Safety Office, Hungary	Katalin,Szentpáli-Gavallér;Ádám,Bálint;Krisztina,Ursu;Péter,Malik
Hungary	2021-Mar-08	EPI_ISL_3135926	A/eagle/Hungary/8569/2021 (H5N5)	National Food Chain Safety Office Veterinary Diagnostic Directorate Laboratory for Molecular Biology	National Food Chain Safety Office, Hungary	Katalin,Szentpáli-Gavallér;Ádám,Bálint;Krisztina,Ursu;Péter,Malik
Hungary	2021-Mar-08	EPI_ISL_3135931	A/swan/Hungary/9638/2021 (H5N8)	National Food Chain Safety Office Veterinary Diagnostic Directorate Laboratory for Molecular Biology	National Food Chain Safety Office, Hungary	Katalin,Szentpáli-Gavallér;Ádám,Bálint;Krisztina,Ursu;Péter,Malik
Sweden	2021-Apr-04	EPI_ISL_3143953	A/common buzzard/Sweden/SVA210505SZ0374/FB0001789/M-2021	National Veterinary Institute, SVA	National Veterinary Institute	n.a.
Sweden	2021-Jul-06	EPI_ISL_3143954	A/whooper swan/Sweden/SVA2100329SZ0210/FB0001277/H-2021	National Veterinary Institute, SVA	National Veterinary Institute	n.a.
Sweden	2021-Jul-19	EPI_ISL_3319859	A/common eider/Sweden/SVA210729SZ0323/FB002615/I-2021	National Veterinary Institute, SVA	National Veterinary Institute	n.a.
Sweden	2021-Sep-22	EPI_ISL_4651963	A/common pheasant /Sweden/SVA210923SZ0341/KN000365/M-2021-H5N1	National Veterinary Institute, SVA	National Veterinary Institute	n.a.
Luxembourg	2021-Sep-03	EPI_ISL_5049590	A/chicken/Luxembourg/21168413/2021	Laboratoire de Médecine vétérinaire de l'Etat	Luxembourg Institute of Health	Aurélie Sausy, Chantal Snoeck
Germany	2020-Oct-26	EPI_ISL_5057856	A/peregrine falcon/Germany-SH/AI02162/2020	Landeslabor Schleswig-Holstein	Friedrich-Loeffler-Institut	n.a.
Germany	2020-Oct-30	EPI_ISL_5057874	A/barnacle goose/Germany-SH/AI02172/2020	Landeslabor Schleswig-Holstein	Friedrich-Loeffler-Institut	n.a.
Germany	2020-Oct-30	EPI_ISL_5057875	A/Eurasian wigeon/Germany-SH/AI02176/2020	Landeslabor Schleswig-Holstein	Friedrich-Loeffler-Institut	n.a.
Germany	2020-Nov-01	EPI_ISL_5057876	A/Eurasian wigeon/Germany-SH/AI02179/2020	Landeslabor Schleswig-Holstein	Friedrich-Loeffler-Institut	n.a.
Germany	2020-Nov-03	EPI_ISL_5061390	A/greylag goose/Germany-SH/AI02207/2020	Landeslabor Schleswig-Holstein	Friedrich-Loeffler-Institut	n.a.
Germany	2020-Nov-09	EPI_ISL_5061617	A/chicken/Germany-MV/AI02431/2020	Landesamt für Landwirtschaft, Lebensmittelsicherheit und Fischerei (LALLF)	Friedrich-Loeffler-Institut	n.a.
Germany	2020-Dec-23	EPI_ISL_5064509	A/turkey/Germany-NI/AI03584/2020	Lebensmittel- und Veterinärinstitut Oldenburg - Standort Veterinärinstitut	Friedrich-Loeffler-Institut	n.a.
Germany	2020-Dec-25	EPI_ISL_5064707	A/turkey/Germany-NI/AI03594/2020	Lebensmittel- und Veterinärinstitut Oldenburg - Standort Veterinärinstitut	Friedrich-Loeffler-Institut	n.a.
Germany	2020-Dec-26	EPI_ISL_5064825	A/turkey/Germany-NI/AI03599/2020	Lebensmittel- und Veterinärinstitut Oldenburg - Standort Veterinärinstitut	Friedrich-Loeffler-Institut	n.a.
Germany	2020-Dec-26	EPI_ISL_5064922	A/turkey/Germany-NI/AI03606/2020	Lebensmittel- und Veterinärinstitut Oldenburg - Standort Veterinärinstitut	Friedrich-Loeffler-Institut	n.a.
Germany	2020-Dec-26	EPI_ISL_5064971	A/turkey/Germany-NI/AI03609/2020	Lebensmittel- und Veterinärinstitut Oldenburg - Standort Veterinärinstitut	Friedrich-Loeffler-Institut	n.a.
Germany	2020-Dec-31	EPI_ISL_5065068	A/turkey/Germany-NI/AI00016/2021	Lebensmittel- und Veterinärinstitut Oldenburg - Standort Veterinärinstitut	Friedrich-Loeffler-Institut	n.a.
Germany	2021-Jan-02	EPI_ISL_5065144	A/turkey/Germany-NI/AI00038/2021	Lebensmittel- und Veterinärinstitut Oldenburg - Standort Veterinärinstitut	Friedrich-Loeffler-Institut	n.a.
Germany	2021-Jan-02	EPI_ISL_5065276	A/turkey/Germany-NI/AI00042/2021	Lebensmittel- und Veterinärinstitut Oldenburg - Standort Veterinärinstitut	Friedrich-Loeffler-Institut	n.a.
Germany	2021-Jan-15	EPI_ISL_5098130	A/turkey/Germany-NI/AI00612/2021	Lebensmittel- und Veterinärinstitut Oldenburg - Standort Veterinärinstitut	Friedrich-Loeffler-Institut	n.a.
Germany	2021-Jan-15	EPI_ISL_5098132	A/turkey/Germany-NI/AI00616/2021	Lebensmittel- und Veterinärinstitut Oldenburg - Standort Veterinärinstitut	Friedrich-Loeffler-Institut	n.a.
Germany	2021-Jan-14	EPI_ISL_5098133	A/turkey/Germany-NI/AI00591/2021	Lebensmittel- und Veterinärinstitut Oldenburg - Standort Veterinärinstitut	Friedrich-Loeffler-Institut	n.a.
Germany	2020-Dec-16	EPI_ISL_5098134	A/wild duck/Germany-NI/AI03479/2020	Lebensmittel- und Veterinärinstitut Oldenburg - Standort Veterinärinstitut	Friedrich-Loeffler-Institut	n.a.
Germany	2020-Dec-21	EPI_ISL_5098135	A/kestrel/Germany-NI/AI03672/2020	Lebensmittel- und Veterinärinstitut Oldenburg - Standort Veterinärinstitut	Friedrich-Loeffler-Institut	n.a.
Germany	2021-Jan-11	EPI_ISL_5098138	A/wild goose/Germany-NI/AI00626/2021	Lebensmittel- und Veterinärinstitut Oldenburg - Standort Veterinärinstitut	Friedrich-Loeffler-Institut	n.a.
Germany	2021-Jan-18	EPI_ISL_5098139	A/wild goose/Germany-NI/AI00854/2021	Lebensmittel- und Veterinärinstitut Oldenburg - Standort Veterinärinstitut	Friedrich-Loeffler-Institut	n.a.
Germany	2021-Jan-18	EPI_ISL_5098142	A/Hawaiian goose/Germany-RP/AI00856/2021	CVUA Karlsruhe	Friedrich-Loeffler-Institut	n.a.
Germany	2021-Jan-22	EPI_ISL_5098143	A/chicken/Germany-NI/AI00887/2021	Lebensmittel- und Veterinärinstitut Oldenburg - Standort Veterinärinstitut	Friedrich-Loeffler-Institut	n.a.
Germany	2021-Feb-01	EPI_ISL_5098144	A/pomeranian goose/Germany-MV/AI01100/2021	Landesamt für Landwirtschaft, Lebensmittelsicherheit und Fischerei (LALLF)	Friedrich-Loeffler-Institut	n.a.
Germany	2021-Feb-04	EPI_ISL_5098145	A/turkey/Germany-BB/AI01120/2021	Landeslabor Berlin-Brandenburg	Friedrich-Loeffler-Institut	n.a.
Germany	2021-Feb-08	EPI_ISL_5098146	A/chicken/Germany-MV/AI01347/2021	Landesamt für Landwirtschaft, Lebensmittelsicherheit und Fischerei (LALLF)	Friedrich-Loeffler-Institut	n.a.
Germany	2020-Dec-14	EPI_ISL_5098147	A/wild goose/Germany-NI/AI03471/2020	Lebensmittel- und Veterinärinstitut Oldenburg - Standort Veterinärinstitut	Friedrich-Loeffler-Institut	n.a.
Germany	2020-Nov-19	EPI_ISL_5098153	A/wild goose/Germany-NI/AI03101/2020	Lebensmittel- und Veterinärinstitut Oldenburg - Standort Veterinärinstitut	Friedrich-Loeffler-Institut	n.a.
Germany	2021-Feb-06	EPI_ISL_5098154	A/turkey/Germany-MV/AI01127/2021	Landesamt für Landwirtschaft, Lebensmittelsicherheit und Fischerei (LALLF)	Friedrich-Loeffler-Institut	n.a.
Germany	2021-Feb-15	EPI_ISL_5098158	A/turkey/Germany-BB/AI01419/2021	Landeslabor Berlin-Brandenburg	Friedrich-Loeffler-Institut	n.a.
Germany	2021-Feb-16	EPI_ISL_5098159	A/domestic duck/Germany-BB/AI01423/2021	Landeslabor Berlin-Brandenburg	Friedrich-Loeffler-Institut	n.a.
Germany	2021-Feb-17	EPI_ISL_5098160	A/domestic duck/Germany-BB/AI01437/2021	Landeslabor Berlin-Brandenburg	Friedrich-Loeffler-Institut	n.a.
Germany	2021-Mar-01	EPI_ISL_5102033	A/domestic duck/Germany-NW/AI02049/2021	Chemisches und Veterinäruntersuchungsamt Westfalen-Arnsberg (CVUA-Westfalen)	Friedrich-Loeffler-Institut	n.a.
Germany	2021-Mar-01	EPI_ISL_5102130	A/chicken/Germany-NW/AI02054/2021	Chemisches und Veterinäruntersuchungsamt Westfalen-Arnsberg (CVUA-Westfalen)	Friedrich-Loeffler-Institut	n.a.
Germany	2021-Mar-01	EPI_ISL_5102132	A/chicken/Germany-BY/AI02064/2021	Bayrisches Landesamt für Gesundheit und Lebensmittelsicherheit (LGL)	Friedrich-Loeffler-Institut	n.a.
Germany	2021-Mar-02	EPI_ISL_5102136	A/chicken/Germany-BY/AI02066/2021	Bayrisches Landesamt für Gesundheit und Lebensmittelsicherheit (LGL)	Friedrich-Loeffler-Institut	n.a.
Germany	2020-Oct-29	EPI_ISL_5102449	A/white-tailed eagle/Germany-SH/AI02170/2020	Landeslabor Schleswig-Holstein	Friedrich-Loeffler-Institut	n.a.
Germany	2021-Feb-12	EPI_ISL_5102578	A/chicken/Germany-MV/AI01407/2021	Landesamt für Landwirtschaft, Lebensmittelsicherheit und Fischerei (LALLF)	Friedrich-Loeffler-Institut	n.a.
Germany	2021-Mar-10	EPI_ISL_5126214	A/eagle owl/Germany-ST/AI02542/2021	Landesamt für Verbraucherschutz Sachsen-Anhalt	Friedrich-Loeffler-Institut	n.a.
Germany	2021-Mar-15	EPI_ISL_5134658	A/turkey/Germany-NI/AI02943/2021	Lebensmittel- und Veterinärinstitut Oldenburg - Standort Veterinärinstitut	Friedrich-Loeffler-Institut	n.a.
Germany	2021-Mar-15	EPI_ISL_5135087	A/chicken/Germany-NI/AI02942/2021	Lebensmittel- und Veterinärinstitut Oldenburg - Standort Veterinärinstitut	Friedrich-Loeffler-Institut	n.a.
Germany	2021-Mar-14	EPI_ISL_5139441	A/turkey/Germany-NI/AI02663/2021	Lebensmittel- und Veterinärinstitut Oldenburg - Standort Veterinärinstitut	Friedrich-Loeffler-Institut	n.a.
Germany	2021-Mar-18	EPI_ISL_5142451	A/turkey/Germany-NW/AI03104/2021	Chemisches und Veterinäruntersuchungsamt Münsterland-Emscher-Lippe	Friedrich-Loeffler-Institut	n.a.
Germany	2021-Mar-18	EPI_ISL_5142455	A/turkey/Germany-NI/AI02991/2021	Lebensmittel- und Veterinärinstitut Oldenburg - Standort Veterinärinstitut	Friedrich-Loeffler-Institut	n.a.
Germany	2021-Mar-16	EPI_ISL_5142488	A/chicken/Germany-ST/AI02967/2021	Landesamt für Verbraucherschutz Sachsen-Anhalt	Friedrich-Loeffler-Institut	n.a.
Germany	2021-Mar-10	EPI_ISL_5142489	A/turkey/Germany-NI/AI02553/2021	Lebensmittel- und Veterinärinstitut Oldenburg - Standort Veterinärinstitut	Friedrich-Loeffler-Institut	n.a.
Germany	2021-Mar-10	EPI_ISL_5142894	A/chicken/Germany-NI/AI02543/2021	Lebensmittel- und Veterinärinstitut Oldenburg - Standort Veterinärinstitut	Friedrich-Loeffler-Institut	n.a.
Germany	2021-Mar-10	EPI_ISL_5142961	A/turkey/Germany-MV/AI02458/2021	Landesamt für Landwirtschaft, Lebensmittelsicherheit und Fischerei (LALLF)	Friedrich-Loeffler-Institut	n.a.
Germany	2021-Mar-10	EPI_ISL_5143100	A/turkey/Germany-NI/AI02424/2021	Lebensmittel- und Veterinärinstitut Oldenburg - Standort Veterinärinstitut	Friedrich-Loeffler-Institut	n.a.
Germany	2021-Mar-10	EPI_ISL_5143300	A/domestic goose/Germany-MV/AI02558/2021	Landesamt für Landwirtschaft, Lebensmittelsicherheit und Fischerei (LALLF)	Friedrich-Loeffler-Institut	n.a.
Germany	2021-Mar-10	EPI_ISL_5143417	A/turkey/Germany-BB/AI02434/2021	Landeslabor Berlin-Brandenburg	Friedrich-Loeffler-Institut	n.a.
Germany	2021-Mar-09	EPI_ISL_5143554	A/chicken/Germany-NI/AI02412/2021	Lebensmittel- und Veterinärinstitut Oldenburg - Standort Veterinärinstitut	Friedrich-Loeffler-Institut	n.a.
Germany	2021-Mar-24	EPI_ISL_5143583	A/chicken/Germany-TH/AI03513/2021	Thüringer Landesamt für Verbraucherschutz (TLAV)	Friedrich-Loeffler-Institut	n.a.
Germany	2021-Mar-24	EPI_ISL_5143584	A/chicken/Germany-BY/AI03544/2021	Bayrisches Landesamt für Gesundheit und Lebensmittelsicherheit (LGL)	Friedrich-Loeffler-Institut	n.a.
Germany	2021-Mar-26	EPI_ISL_5143585	A/turkey/Germany-MV/AI03535/2021	Landesamt für Landwirtschaft, Lebensmittelsicherheit und Fischerei (LALLF)	Friedrich-Loeffler-Institut	n.a.
Germany	2021-Mar-24	EPI_ISL_5143586	A/chicken/Germany-SN/AI03496/2021	Landesuntersuchungsanstalt für das Gesundheits- und Veterinärwesen Sachsen	Friedrich-Loeffler-Institut	n.a.
Germany	2021-Mar-24	EPI_ISL_5143587	A/chicken/Germany-SN/AI03502/2021	Landesuntersuchungsanstalt für das Gesundheits- und Veterinärwesen Sachsen	Friedrich-Loeffler-Institut	n.a.
Germany	2021-Mar-22	EPI_ISL_5143626	A/chicken/Germany-TH/AI03193/2021	Thüringer Landesamt für Verbraucherschutz (TLAV)	Friedrich-Loeffler-Institut	n.a.
Germany	2021-Mar-23	EPI_ISL_5143627	A/turkey/Germany-NI/AI03209/2021	Lebensmittel- und Veterinärinstitut Oldenburg - Standort Veterinärinstitut	Friedrich-Loeffler-Institut	n.a.
Germany	2021-May-03	EPI_ISL_5146481	A/turkey/Germany-NI/AI04425/2021	Lebensmittel- und Veterinärinstitut Oldenburg - Standort Veterinärinstitut	Friedrich-Loeffler-Institut	n.a.
Czech Republic	2021-Sep-27	EPI_ISL_5323346	A/goose/Czech Republic/18520-1/2021	State Veterinary Institute Prague	State Veterinary Institute Prague	Alexander,Nagy; Lenka,Cernikova; Martina,Stara
Czech Republic	2021-Sep-27	EPI_ISL_5323347	A/duck/Czech Republic/18520-2/2021	State Veterinary Institute Prague	State Veterinary Institute Prague	Alexander,Nagy; Lenka,Cernikova; Martina,Stara
Italy	2021-Oct-18	EPI_ISL_5524384	A/turkey/Italy/21VIR8585-1/2021	Istituto Zooprofilattico Sperimentale delle Venezie, EU/OIE/Reference Laboratory and FAO Reference Centre for AI and ND	Istituto Zooprofilattico Sperimentale Delle Venezie	Zecchin, B.; Fusaro, A.; Schivo, A.; Salviato, A.; Palumbo, E.; Giussani, E.; Monne, I.; Terregino, C.
Netherlands	2021-Nov-03	EPI_ISL_5941469	A/duck/Netherlands/21037958-001005/2021	Wageningen Bioveterinary Research	Wageningen Bioveterinary Research	Beerens, Nancy; Harders, Frank; Pritz-Verschuren, Sylvia; Roose, Marit; Germeraad, Evelien; Engelsma, Marc; Heutink, Rene
Netherlands	2021-Oct-31	EPI_ISL_5942524	A/chicken/Netherlands/21037750-001005/2021	Wageningen Bioveterinary Research	Wageningen Bioveterinary Research	Beerens, Nancy; Harders, Frank; Pritz-Verschuren, Sylvia; Roose, Marit; Germeraad, Evelien; Engelsma, Marc; Heutink, Rene
Netherlands	2021-Oct-25	EPI_ISL_5945412	A/European Herring Gull/Netherlands/21037412-002/2021	Wageningen Bioveterinary Research	Wageningen Bioveterinary Research	Beerens, Nancy; Harders, Frank; Pritz-Verschuren, Sylvia; Roose, Marit; Germeraad, Evelien; Engelsma, Marc; Heutink, Rene
Netherlands	2021-Nov-05	EPI_ISL_6101847	A/duck/Netherlands/21038151-001005/2021	Wageningen Bioveterinary Research	Wageningen Bioveterinary Research	Beerens, Nancy; Harders, Frank; Pritz-Verschuren, Sylvia; Roose, Marit; Germeraad, Evelien; Engelsma, Marc; Heutink, Rene
Netherlands	2021-Nov-07	EPI_ISL_6101848	A/chicken/Netherlands/21038165-006010/2021	Wageningen Bioveterinary Research	Wageningen Bioveterinary Research	Beerens, Nancy; Harders, Frank; Pritz-Verschuren, Sylvia; Roose, Marit; Germeraad, Evelien; Engelsma, Marc; Heutink, Rene
Netherlands	2021-Oct-27	EPI_ISL_6101868	A/black-headed gull/Netherlands/21037589-002/2021	Wageningen Bioveterinary Research	Wageningen Bioveterinary Research	Beerens, Nancy; Harders, Frank; Pritz-Verschuren, Sylvia; Roose, Marit; Germeraad, Evelien; Engelsma, Marc; Heutink, Rene
Netherlands	2021-Oct-28	EPI_ISL_6101869	A/goose/Netherlands/21037720-001/2021	Wageningen Bioveterinary Research	Wageningen Bioveterinary Research	Beerens, Nancy; Harders, Frank; Pritz-Verschuren, Sylvia; Roose, Marit; Germeraad, Evelien; Engelsma, Marc; Heutink, Rene
Croatia	2021-Nov-12	EPI_ISL_6507374	A/mute swan/Croatia/100/2021	Croatian Veterinary Institute, Poultry Centre	Croatian Veterinary Institute	Savić, Vladimir
Sweden	2021-Oct-29	EPI_ISL_6600745	A/common pheasant /Sweden/SVA211104SZ0320/FB004418/M-2021	National Veterinary Institute, SVA	National Veterinary Institute	n.a.
Sweden	2021-Oct-29	EPI_ISL_6600769	A/common buzzard /Sweden/SVA211104SZ0320/FB004419/M-2021	National Veterinary Institute, SVA	National Veterinary Institute	n.a.
Sweden	2021-Nov-09	EPI_ISL_6600943	A/great black-backed gull/Sweden/SVA211109SZ0434/FB004445/M-2021	National Veterinary Institute, SVA	National Veterinary Institute	n.a.
Netherlands	2021-Oct-27	EPI_ISL_6760999	A/black-headed gull/Netherlands/21037590-002/2021	Wageningen Bioveterinary Research	Wageningen Bioveterinary Research	Beerens, Nancy; Harders, Frank; Pritz-Verschuren, Sylvia; Roose, Marit; Germeraad, Evelien; Engelsma, Marc; Heutink, Rene
Netherlands	2021-Oct-31	EPI_ISL_6761000	A/greylag goose/Netherlands/21037809-001/2021	Wageningen Bioveterinary Research	Wageningen Bioveterinary Research	Beerens, Nancy; Harders, Frank; Pritz-Verschuren, Sylvia; Roose, Marit; Germeraad, Evelien; Engelsma, Marc; Heutink, Rene
Netherlands	2021-Nov-05	EPI_ISL_6761001	A/mute swan/Netherlands/21038142-001/2021	Wageningen Bioveterinary Research	Wageningen Bioveterinary Research	Beerens, Nancy; Harders, Frank; Pritz-Verschuren, Sylvia; Roose, Marit; Germeraad, Evelien; Engelsma, Marc; Heutink, Rene
Netherlands	2021-Nov-05	EPI_ISL_6761002	A/mute swan/Netherlands/21038142-004/2021	Wageningen Bioveterinary Research	Wageningen Bioveterinary Research	Beerens, Nancy; Harders, Frank; Pritz-Verschuren, Sylvia; Roose, Marit; Germeraad, Evelien; Engelsma, Marc; Heutink, Rene
Netherlands	2021-Nov-05	EPI_ISL_6761003	A/mute swan/Netherlands/21038142-007/2021	Wageningen Bioveterinary Research	Wageningen Bioveterinary Research	Beerens, Nancy; Harders, Frank; Pritz-Verschuren, Sylvia; Roose, Marit; Germeraad, Evelien; Engelsma, Marc; Heutink, Rene
Netherlands	2021-Nov-01	EPI_ISL_6761004	A/greylag goose/Netherlands/21037883-001/2021	Wageningen Bioveterinary Research	Wageningen Bioveterinary Research	Beerens, Nancy; Harders, Frank; Pritz-Verschuren, Sylvia; Roose, Marit; Germeraad, Evelien; Engelsma, Marc; Heutink, Rene
Netherlands	2021-Nov-05	EPI_ISL_6761005	A/chicken/Netherlands/21038211-001/2021	Wageningen Bioveterinary Research	Wageningen Bioveterinary Research	Beerens, Nancy; Harders, Frank; Pritz-Verschuren, Sylvia; Roose, Marit; Germeraad, Evelien; Engelsma, Marc; Heutink, Rene
Netherlands	2021-Nov-09	EPI_ISL_6761006	A/mute swan/Netherlands/21038362-001/2021	Wageningen Bioveterinary Research	Wageningen Bioveterinary Research	Beerens, Nancy; Harders, Frank; Pritz-Verschuren, Sylvia; Roose, Marit; Germeraad, Evelien; Engelsma, Marc; Heutink, Rene
Netherlands	2021-Nov-09	EPI_ISL_6761007	A/mute swan/Netherlands/21038362-002/2021	Wageningen Bioveterinary Research	Wageningen Bioveterinary Research	Beerens, Nancy; Harders, Frank; Pritz-Verschuren, Sylvia; Roose, Marit; Germeraad, Evelien; Engelsma, Marc; Heutink, Rene
Netherlands	2021-Oct-30	EPI_ISL_6761008	A/greylag goose/Netherlands/21038036-002/2021	Wageningen Bioveterinary Research	Wageningen Bioveterinary Research	Beerens, Nancy; Harders, Frank; Pritz-Verschuren, Sylvia; Roose, Marit; Germeraad, Evelien; Engelsma, Marc; Heutink, Rene
Netherlands	2021-Nov-01	EPI_ISL_6761009	A/greylag goose/Netherlands/21038037-001/2021	Wageningen Bioveterinary Research	Wageningen Bioveterinary Research	Beerens, Nancy; Harders, Frank; Pritz-Verschuren, Sylvia; Roose, Marit; Germeraad, Evelien; Engelsma, Marc; Heutink, Rene
Netherlands	2021-Nov-02	EPI_ISL_6761010	A/mute swan/Netherlands/21038038-001/2021	Wageningen Bioveterinary Research	Wageningen Bioveterinary Research	Beerens, Nancy; Harders, Frank; Pritz-Verschuren, Sylvia; Roose, Marit; Germeraad, Evelien; Engelsma, Marc; Heutink, Rene
Netherlands	2021-Nov-04	EPI_ISL_6761011	A/peregrine falcon/Netherlands/21038169-002/2021	Wageningen Bioveterinary Research	Wageningen Bioveterinary Research	Beerens, Nancy; Harders, Frank; Pritz-Verschuren, Sylvia; Roose, Marit; Germeraad, Evelien; Engelsma, Marc; Heutink, Rene
Netherlands	2021-Nov-02	EPI_ISL_6761012	A/barnacle goose/Netherlands/21038248-001/2021	Wageningen Bioveterinary Research	Wageningen Bioveterinary Research	Beerens, Nancy; Harders, Frank; Pritz-Verschuren, Sylvia; Roose, Marit; Germeraad, Evelien; Engelsma, Marc; Heutink, Rene
Netherlands	2021-Nov-02	EPI_ISL_6761013	A/greylag goose/Netherlands/21038252-001/2021	Wageningen Bioveterinary Research	Wageningen Bioveterinary Research	Beerens, Nancy; Harders, Frank; Pritz-Verschuren, Sylvia; Roose, Marit; Germeraad, Evelien; Engelsma, Marc; Heutink, Rene
Netherlands	2021-Nov-02	EPI_ISL_6761016	A/greylag goose/Netherlands/21038253-001/2021	Wageningen Bioveterinary Research	Wageningen Bioveterinary Research	Beerens, Nancy; Harders, Frank; Pritz-Verschuren, Sylvia; Roose, Marit; Germeraad, Evelien; Engelsma, Marc; Heutink, Rene
Netherlands	2021-Nov-12	EPI_ISL_6761017	A/chicken/Netherlands/21038669-001005/2021	Wageningen Bioveterinary Research	Wageningen Bioveterinary Research	Beerens, Nancy; Harders, Frank; Pritz-Verschuren, Sylvia; Roose, Marit; Germeraad, Evelien; Engelsma, Marc; Heutink, Rene
Netherlands	2021-Nov-11	EPI_ISL_6761018	A/mute swan/Netherlands/21038537-004/2021	Wageningen Bioveterinary Research	Wageningen Bioveterinary Research	Beerens, Nancy; Harders, Frank; Pritz-Verschuren, Sylvia; Roose, Marit; Germeraad, Evelien; Engelsma, Marc; Heutink, Rene
Netherlands	2021-Nov-14	EPI_ISL_6761019	A/mute swan/Netherlands/21038706-002/2021	Wageningen Bioveterinary Research	Wageningen Bioveterinary Research	Beerens, Nancy; Harders, Frank; Pritz-Verschuren, Sylvia; Roose, Marit; Germeraad, Evelien; Engelsma, Marc; Heutink, Rene
Netherlands	2021-Nov-09	EPI_ISL_6761020	A/mute swan/Netherlands/21038479-002/2021	Wageningen Bioveterinary Research	Wageningen Bioveterinary Research	Beerens, Nancy; Harders, Frank; Pritz-Verschuren, Sylvia; Roose, Marit; Germeraad, Evelien; Engelsma, Marc; Heutink, Rene
Netherlands	2021-Nov-07	EPI_ISL_6761021	A/greylag goose/Netherlands/21038565-002/2021	Wageningen Bioveterinary Research	Wageningen Bioveterinary Research	Beerens, Nancy; Harders, Frank; Pritz-Verschuren, Sylvia; Roose, Marit; Germeraad, Evelien; Engelsma, Marc; Heutink, Rene
Netherlands	2021-Nov-09	EPI_ISL_6761022	A/greylag goose/Netherlands/21038567-002/2021	Wageningen Bioveterinary Research	Wageningen Bioveterinary Research	Beerens, Nancy; Harders, Frank; Pritz-Verschuren, Sylvia; Roose, Marit; Germeraad, Evelien; Engelsma, Marc; Heutink, Rene
Netherlands	2021-Nov-13	EPI_ISL_6761023	A/mallard/Netherlands/21038796-002/2021	Wageningen Bioveterinary Research	Wageningen Bioveterinary Research	Beerens, Nancy; Harders, Frank; Pritz-Verschuren, Sylvia; Roose, Marit; Germeraad, Evelien; Engelsma, Marc; Heutink, Rene
Netherlands	2021-Nov-13	EPI_ISL_6761024	A/goose/Netherlands/21038799-002/2021	Wageningen Bioveterinary Research	Wageningen Bioveterinary Research	Beerens, Nancy; Harders, Frank; Pritz-Verschuren, Sylvia; Roose, Marit; Germeraad, Evelien; Engelsma, Marc; Heutink, Rene
Belgium	2021-Nov-04	EPI_ISL_6761101	A/Branta_leucopsis/Belgium/14735_0001/2021	Sciensano - Animal Infectious Diseases	Sciensano, Department of Animal Infectious Diseases	Van Borm, Steven; Roupie, Virginie; Lambrecht, Benedicte; Mathijs, Elisabeth; Steensels, Mieke
Poland	2021-Nov-08	EPI_ISL_6937114	A/mute_swan/Poland/MB490-L1/2021	National Veterinary Research Institut Poland, PIWet-PIB	National Veterinary Research Institut Poland, PIWet-PIB	E. Swieton, K. Smietanka
Sweden	2021-Nov-17	EPI_ISL_7055384	A/greylag goose /Sweden/SVA211118SZ0354/FB004497/I-2021	National Veterinary Institute, SVA	National Veterinary Institute	n.a.
Czech Republic	2021-Nov-12	EPI_ISL_7224437	A/chicken/Czech Republic/22224-2T/2021	State Veterinary Institute Prague	State Veterinary Institute Prague	Alexander,Nagy;Lenka,Cernikova;Martina,Stara
Czech Republic	2021-Nov-12	EPI_ISL_7224454	A/chicken/Czech Republic/22224-3K/2021	State Veterinary Institute Prague	State Veterinary Institute Prague	Alexander,Nagy;Lenka,Cernikova;Martina,Stara
Czech Republic	2021-Nov-12	EPI_ISL_7224463	A/chicken/Czech Republic/22224-3T/2021	State Veterinary Institute Prague	State Veterinary Institute Prague	Alexander,Nagy;Lenka,Cernikova;Martina,Stara
Czech Republic	2021-Nov-12	EPI_ISL_7224472	A/chicken/Czech Republic/22224-4T/2021	State Veterinary Institute Prague	State Veterinary Institute Prague	Alexander,Nagy;Lenka,Cernikova;Martina,Stara
Sweden	2021-Nov-30	EPI_ISL_7452805	A/Chicken/Sweden/SVA211130SZ0427/FB290424-IP-1/M-2021	National Veterinary Institute, SVA	National Veterinary Institute	n.a.
Belgium	2020-Nov-13	EPI_ISL_7596571	A/Pica_pica/Belgium/12100_005/2020	Sciensano - Animal Infectious Diseases	Sciensano, Department of Animal Infectious Diseases	Van Borm, Steven; Vandenbussche, Frank; Roupie, Virginie; Lambrecht, Benedicte; Steensels, Mieke
Netherlands	2021-Nov-24	EPI_ISL_7683077	A/mute swan/Netherlands/21039407-001/2021	Wageningen Bioveterinary Research	Wageningen Bioveterinary Research	Beerens, Nancy; Harders, Frank; Pritz-Verschuren, Sylvia; Roose, Marit; Venema, Sandra; Germeraad, Evelien; Engelsma, Marc; Heutink, Rene
Netherlands	2021-Nov-26	EPI_ISL_7683079	A/mute swan/Netherlands/21039627-002/2021	Wageningen Bioveterinary Research	Wageningen Bioveterinary Research	Beerens, Nancy; Harders, Frank; Pritz-Verschuren, Sylvia; Roose, Marit; Venema, Sandra; Germeraad, Evelien; Engelsma, Marc; Heutink, Rene
Netherlands	2021-Nov-25	EPI_ISL_7683101	A/common buzzard/Netherlands/21039607-002/2021	Wageningen Bioveterinary Research	Wageningen Bioveterinary Research	Beerens, Nancy; Harders, Frank; Pritz-Verschuren, Sylvia; Roose, Marit; Venema, Sandra; Germeraad, Evelien; Engelsma, Marc; Heutink, Rene
Germany	2021-Oct-14	EPI_ISL_7748001	A/Eurasian curlew/Germany-SH/AI05960/2021	Landeslabor Schleswig-Holstein	Friedrich-Loeffler-Institut	n.a.
Germany	2021-Oct-14	EPI_ISL_7748188	A/Eurasian wigeon/Germany-SH/AI05950/2021	Landeslabor Schleswig-Holstein	Friedrich-Loeffler-Institut	n.a.
Germany	2021-Oct-14	EPI_ISL_7748188	A/Eurasian wigeon/Germany-SH/AI05950/2021	Landeslabor Schleswig-Holstein	Friedrich-Loeffler-Institut	n.a.
Germany	2021-Oct-14	EPI_ISL_7748262	A/Eurasian wigeon/Germany-SH/AI05952/2021	Landeslabor Schleswig-Holstein	Friedrich-Loeffler-Institut	n.a.
Netherlands	2021-Nov-09	EPI_ISL_7952128	A/gadwall/Netherlands/21038566-002/2021	Wageningen Bioveterinary Research	Wageningen Bioveterinary Research	Beerens, Nancy; Harders, Frank; Pritz-Verschuren, Sylvia; Roose, Marit; Venema, Sandra; Germeraad, Evelien; Engelsma, Marc; Heutink, Rene
Netherlands	2021-Nov-20	EPI_ISL_7952129	A/western jackdaw/Netherlands/21039297-002/2021	Wageningen Bioveterinary Research	Wageningen Bioveterinary Research	Beerens, Nancy; Harders, Frank; Pritz-Verschuren, Sylvia; Roose, Marit; Venema, Sandra; Germeraad, Evelien; Engelsma, Marc; Heutink, Rene
Sweden	2021-Dec-12	EPI_ISL_8338002	A/Turkey/Sweden/SVA211212SZ0001/FB301013-IP-2/M-2021	National Veterinary Institute, SVA	National Veterinary Institute	'Siamak, Zohari'
Croatia	2021-Dec-27	EPI_ISL_8338456	A/mute swan/Croatia/144/2021	Croatian Veterinary Institute, Poultry Centre	Croatian Veterinary Institute	Savić, Vladimir
Croatia	2021-Dec-29	EPI_ISL_8338502	A/mute swan/Croatia/145/2021	Croatian Veterinary Institute, Poultry Centre	Croatian Veterinary Institute	Savić, Vladimir
Romania	2021-Nov-11	EPI_ISL_8440175	A/Cygnus_olor/Romania/16381_21VIR10306/2021	Institute for Diagnosis & Animal Health (IDAH)	Istituto Zooprofilattico Sperimentale Delle Venezie	Burlacu, R.; Neicut, A.; Onita, I.; Motiu, R.; Zecchin, B.; Fusaro, A.; Schivo, A.; Salviato, A.; Palumbo, E.; Milani, A.; Giussani, E.; Pastori, A.; Monne, I.; Terregino, C.
Romania	2021-Nov-26	EPI_ISL_8440976	A/mute_swan/Romania/16790_21VIR11355/2021	Institute for Diagnosis & Animal Health (IDAH)	Istituto Zooprofilattico Sperimentale Delle Venezie	Burlacu, R.; Neicut, A.; Onita, I.; Motiu, R.; Zecchin, B.; Fusaro, A.; Schivo, A.; Salviato, A.; Palumbo, E.; Milani, A.; Giussani, E.; Pastori, A.; Monne, I.; Terregino, C.
Croatia	2022-Jan-06	EPI_ISL_8694562	A/mute swan/Croatia/6/2022	Croatian Veterinary Institute, Poultry Centre	Croatian Veterinary Institute	Savić, Vladimir
Croatia	2022-Jan-10	EPI_ISL_8694715	A/chicken/Croatia/7/2022	Croatian Veterinary Institute, Poultry Centre	Croatian Veterinary Institute	Savić, Vladimir
Russian Federation	2021-Sep-21	EPI_ISL_8768942	A/turkey/Tyumen/15-1V/2021	FBUZ Center of Hygiene and Epidemiology in Tyumen oblast	State Research Center of Virology and Biotechnology (VECTOR)	n.a.
United Kingdom	2021-Dec-21	EPI_ISL_8809153	A/Muscovy duck/England/074477/2021	Animal and Plant Health Agency (APHA)	Animal and Plant Health Agency (APHA)	n.a.
Italy	2021-Dec-23	EPI_ISL_8882166	A/turkey/Italy/21VIR11586-2/2021	Istituto Zooprofilattico Sperimentale delle Venezie, EU/OIE/Reference Laboratory and FAO Reference Centre for AI and ND	Istituto Zooprofilattico Sperimentale delle Venezie	Barbierato, G.; Zecchin, B.; Fusaro, A.; Schivo, A.; Salviato, A.; Palumbo, E.; Giussani, E.; Monne, I.; Terregino, C.
Italy	2021-Dec-27	EPI_ISL_8882167	A/turkey/Italy/21VIR11804-1/2021	Istituto Zooprofilattico Sperimentale delle Venezie, EU/OIE/Reference Laboratory and FAO Reference Centre for AI and ND	Istituto Zooprofilattico Sperimentale delle Venezie	Barbierato, G.; Zecchin, B.; Fusaro, A.; Schivo, A.; Salviato, A.; Palumbo, E.; Giussani, E.; Monne, I.; Terregino, C.
Italy	2021-Dec-06	EPI_ISL_8882168	A/chicken/Italy/21VIR10850/2021	Istituto Zooprofilattico Sperimentale delle Venezie, EU/OIE/Reference Laboratory and FAO Reference Centre for AI and ND	Istituto Zooprofilattico Sperimentale delle Venezie	Barbierato, G.; Zecchin, B.; Fusaro, A.; Schivo, A.; Salviato, A.; Palumbo, E.; Giussani, E.; Monne, I.; Terregino, C.
Italy	2021-Dec-03	EPI_ISL_8882169	A/chicken/Italy/21VIR10573-1/2021	Istituto Zooprofilattico Sperimentale delle Venezie, EU/OIE/Reference Laboratory and FAO Reference Centre for AI and ND	Istituto Zooprofilattico Sperimentale delle Venezie	Barbierato, G.; Zecchin, B.; Fusaro, A.; Schivo, A.; Salviato, A.; Palumbo, E.; Giussani, E.; Monne, I.; Terregino, C.
Italy	2021-Dec-29	EPI_ISL_8882170	A/turkey/Italy/21VIR11887-3/2021	Istituto Zooprofilattico Sperimentale delle Venezie, EU/OIE/Reference Laboratory and FAO Reference Centre for AI and ND	Istituto Zooprofilattico Sperimentale delle Venezie	Barbierato, G.; Zecchin, B.; Fusaro, A.; Schivo, A.; Salviato, A.; Palumbo, E.; Giussani, E.; Monne, I.; Terregino, C.
Italy	2021-Dec-23	EPI_ISL_8882171	A/turkey/Italy/21VIR11591-8/2021	Istituto Zooprofilattico Sperimentale delle Venezie, EU/OIE/Reference Laboratory and FAO Reference Centre for AI and ND	Istituto Zooprofilattico Sperimentale delle Venezie	Barbierato, G.; Zecchin, B.; Fusaro, A.; Schivo, A.; Salviato, A.; Palumbo, E.; Giussani, E.; Monne, I.; Terregino, C.
Italy	2021-Dec-06	EPI_ISL_8882172	A/turkey/Italy/21VIR10851/2021	Istituto Zooprofilattico Sperimentale delle Venezie, EU/OIE/Reference Laboratory and FAO Reference Centre for AI and ND	Istituto Zooprofilattico Sperimentale delle Venezie	Barbierato, G.; Zecchin, B.; Fusaro, A.; Schivo, A.; Salviato, A.; Palumbo, E.; Giussani, E.; Monne, I.; Terregino, C.
Italy	2021-Dec-21	EPI_ISL_8882173	A/laying_hen/Italy/21VIR11502/2021	Istituto Zooprofilattico Sperimentale delle Venezie, EU/OIE/Reference Laboratory and FAO Reference Centre for AI and ND	Istituto Zooprofilattico Sperimentale delle Venezie	Barbierato, G.; Zecchin, B.; Fusaro, A.; Schivo, A.; Salviato, A.; Palumbo, E.; Giussani, E.; Monne, I.; Terregino, C.
Italy	2021-Dec-13	EPI_ISL_8882187	A/turkey/Italy/21VIR11053-1/2021	Istituto Zooprofilattico Sperimentale delle Venezie, EU/OIE/Reference Laboratory and FAO Reference Centre for AI and ND	Istituto Zooprofilattico Sperimentale delle Venezie	Barbierato, G.; Zecchin, B.; Fusaro, A.; Schivo, A.; Salviato, A.; Palumbo, E.; Giussani, E.; Monne, I.; Terregino, C.
Italy	2021-Dec-27	EPI_ISL_8882201	A/turkey/Italy/21VIR11803-1/2021	Istituto Zooprofilattico Sperimentale delle Venezie, EU/OIE/Reference Laboratory and FAO Reference Centre for AI and ND	Istituto Zooprofilattico Sperimentale delle Venezie	Barbierato, G.; Zecchin, B.; Fusaro, A.; Schivo, A.; Salviato, A.; Palumbo, E.; Giussani, E.; Monne, I.; Terregino, C.
Italy	2021-Dec-13	EPI_ISL_8882209	A/little_owl/Italy/21VIR11382-1/2021	Istituto Zooprofilattico Sperimentale delle Venezie, EU/OIE/Reference Laboratory and FAO Reference Centre for AI and ND	Istituto Zooprofilattico Sperimentale delle Venezie	Barbierato, G.; Zecchin, B.; Fusaro, A.; Schivo, A.; Salviato, A.; Palumbo, E.; Giussani, E.; Monne, I.; Terregino, C.
Italy	2021-Nov-29	EPI_ISL_8882210	A/seagull/Italy/21VIR10481-2/2021	Istituto Zooprofilattico Sperimentale delle Venezie, EU/OIE/Reference Laboratory and FAO Reference Centre for AI and ND	Istituto Zooprofilattico Sperimentale delle Venezie	Barbierato, G.; Zecchin, B.; Fusaro, A.; Schivo, A.; Salviato, A.; Palumbo, E.; Giussani, E.; Monne, I.; Terregino, C.
Italy	2021-Dec-16	EPI_ISL_8882211	A/magpie/Italy/21VIR11656/2021	Istituto Zooprofilattico Sperimentale delle Venezie, EU/OIE/Reference Laboratory and FAO Reference Centre for AI and ND	Istituto Zooprofilattico Sperimentale delle Venezie	Barbierato, G.; Zecchin, B.; Fusaro, A.; Schivo, A.; Salviato, A.; Palumbo, E.; Giussani, E.; Monne, I.; Terregino, C.
Italy	2021-Dec-01	EPI_ISL_8882212	A/cignus_olor/Italy/IZSLT_21VIR10529-1/2021	Istituto Zooprofilattico Sperimentale delle Venezie, EU/OIE/Reference Laboratory and FAO Reference Centre for AI and ND	Istituto Zooprofilattico Sperimentale delle Venezie	Barbierato, G.; Zecchin, B.; Fusaro, A.; Schivo, A.; Salviato, A.; Palumbo, E.; Giussani, E.; Monne, I.; Terregino, C.
Italy	2021-Dec-15	EPI_ISL_8882213	A/seagull/Italy/21VIR11259-10/2021	Istituto Zooprofilattico Sperimentale delle Venezie, EU/OIE/Reference Laboratory and FAO Reference Centre for AI and ND	Istituto Zooprofilattico Sperimentale delle Venezie	Barbierato, G.; Zecchin, B.; Fusaro, A.; Schivo, A.; Salviato, A.; Palumbo, E.; Giussani, E.; Monne, I.; Terregino, C.
Italy	2021-Dec-09	EPI_ISL_8882214	A/heron/Italy/21VIR10998-1/2021	Istituto Zooprofilattico Sperimentale delle Venezie, EU/OIE/Reference Laboratory and FAO Reference Centre for AI and ND	Istituto Zooprofilattico Sperimentale delle Venezie	Barbierato, G.; Zecchin, B.; Fusaro, A.; Schivo, A.; Salviato, A.; Palumbo, E.; Giussani, E.; Monne, I.; Terregino, C.
Italy	2021-Dec-27	EPI_ISL_8882215	A/owl/Italy/21VIR11899-1/2021	Istituto Zooprofilattico Sperimentale delle Venezie, EU/OIE/Reference Laboratory and FAO Reference Centre for AI and ND	Istituto Zooprofilattico Sperimentale delle Venezie	Barbierato, G.; Zecchin, B.; Fusaro, A.; Schivo, A.; Salviato, A.; Palumbo, E.; Giussani, E.; Monne, I.; Terregino, C.
Italy	2021-Dec-27	EPI_ISL_8882216	A/buzzard/Italy/21VIR11899-5/2021	Istituto Zooprofilattico Sperimentale delle Venezie, EU/OIE/Reference Laboratory and FAO Reference Centre for AI and ND	Istituto Zooprofilattico Sperimentale delle Venezie	Barbierato, G.; Zecchin, B.; Fusaro, A.; Schivo, A.; Salviato, A.; Palumbo, E.; Giussani, E.; Monne, I.; Terregino, C.
Italy	2021-Dec-13	EPI_ISL_8882217	A/owl/Italy/21VIR11057/2021	Istituto Zooprofilattico Sperimentale delle Venezie, EU/OIE/Reference Laboratory and FAO Reference Centre for AI and ND	Istituto Zooprofilattico Sperimentale delle Venezie	Barbierato, G.; Zecchin, B.; Fusaro, A.; Schivo, A.; Salviato, A.; Palumbo, E.; Giussani, E.; Monne, I.; Terregino, C.
Italy	2021-Dec-15	EPI_ISL_8882218	A/seagull/Italy/21VIR11259-12/2021	Istituto Zooprofilattico Sperimentale delle Venezie, EU/OIE/Reference Laboratory and FAO Reference Centre for AI and ND	Istituto Zooprofilattico Sperimentale delle Venezie	Barbierato, G.; Zecchin, B.; Fusaro, A.; Schivo, A.; Salviato, A.; Palumbo, E.; Giussani, E.; Monne, I.; Terregino, C.
Russian Federation	2021-Nov-27	EPI_ISL_9009291	A/chicken/Kursk/132-1V/2021	Center of Hygiene and Epidemiology in Kursk Oblast	State Research Center of Virology and Biotechnology (VECTOR)	n.a.
Russian Federation	2021-Nov-27	EPI_ISL_9009292	A/chicken/Kursk/132-1V/2021	State Research Center of Virology and Biotechnology (VECTOR)	State Research Center of Virology and Biotechnology (VECTOR)	n.a.
Russian Federation	2021-Dec-02	EPI_ISL_9009294	A/chicken/Stavropol/146-1V/2021	State Research Center of Virology and Biotechnology (VECTOR)	State Research Center of Virology and Biotechnology (VECTOR)	n.a.
Russian Federation	2021-Dec-13	EPI_ISL_9009296	A/chicken/Rostov-on-Don/159-1V/2021	State Research Center of Virology and Biotechnology (VECTOR)	State Research Center of Virology and Biotechnology (VECTOR)	n.a.
Russian Federation	2021-Dec-13	EPI_ISL_9009297	A/chicken/Rostov-on-Don/159-2V/2021	State Research Center of Virology and Biotechnology (VECTOR)	State Research Center of Virology and Biotechnology (VECTOR)	n.a.
Russian Federation	2021-Dec-13	EPI_ISL_9009302	A/chicken/Rostov-on-Don/159-3V/2021	State Research Center of Virology and Biotechnology (VECTOR)	State Research Center of Virology and Biotechnology (VECTOR)	n.a.
Russian Federation	2021-Dec-13	EPI_ISL_9009303	A/chicken/Rostov-on-Don/159-4V/2021	State Research Center of Virology and Biotechnology (VECTOR)	State Research Center of Virology and Biotechnology (VECTOR)	n.a.
Russian Federation	2021-Dec-13	EPI_ISL_9009304	A/chicken/Rostov-on-Don/159-5V/2021	State Research Center of Virology and Biotechnology (VECTOR)	State Research Center of Virology and Biotechnology (VECTOR)	n.a.
Russian Federation	2021-Dec-13	EPI_ISL_9009309	A/chicken/Rostov-on-Don/159-6V/2021	State Research Center of Virology and Biotechnology (VECTOR)	State Research Center of Virology and Biotechnology (VECTOR)	n.a.
Russian Federation	2021-Dec-13	EPI_ISL_9009317	A/chicken/Rostov-on-Don/159-7V/2021	State Research Center of Virology and Biotechnology (VECTOR)	State Research Center of Virology and Biotechnology (VECTOR)	n.a.
United Kingdom	2021-Nov-14	EPI_ISL_9029956	A/chicken/England/057314/2021	Animal and Plant Health Agency (APHA)	Animal and Plant Health Agency (APHA)	n.a.
United Kingdom	2021-Nov-16	EPI_ISL_9029957	A/turkey/England/057679/2021	Animal and Plant Health Agency (APHA)	Animal and Plant Health Agency (APHA)	n.a.
United Kingdom	2021-Nov-18	EPI_ISL_9029959	A/domestic_duck/England/058612/2021	Animal and Plant Health Agency (APHA)	Animal and Plant Health Agency (APHA)	n.a.
United Kingdom	2021-Nov-11	EPI_ISL_9029960	A/mute_swan/England/385466/2021	Animal and Plant Health Agency (APHA)	Animal and Plant Health Agency (APHA)	n.a.
United Kingdom	2021-Nov-01	EPI_ISL_9029961	A/Canada_goose/England/385250/2021	Animal and Plant Health Agency (APHA)	Animal and Plant Health Agency (APHA)	n.a.
United Kingdom	2021-Nov-09	EPI_ISL_9029962	A/Whooper_swan/Scotland/056219/2021	Animal and Plant Health Agency (APHA)	Animal and Plant Health Agency (APHA)	n.a.
United Kingdom	2021-Oct-30	EPI_ISL_9029965	A/Greylag_goose/England/054503/2021	Animal and Plant Health Agency (APHA)	Animal and Plant Health Agency (APHA)	n.a.
Belgium	2021-Dec-27	EPI_ISL_9161618	A/Gallus_gallus/Belgium/17100_0001/2021	Sciensano - Animal Infectious Diseases	Sciensano, Department of Animal Infectious Diseases	Van Borm, Steven; Roupie, Virginie; Lambrecht, Benedicte; Mathijs, Elisabeth; Steensels, Mieke
Netherlands	2021-Dec-31	EPI_ISL_9304992	A/barnacle goose/Netherlands/22000551-002/2022	Wageningen Bioveterinary Research	Wageningen Bioveterinary Research	Beerens, Nancy; Harders, Frank; Pritz-Verschuren, Sylvia; Roose, Marit; Venema, Sandra; Germeraad, Evelien; Engelsma, Marc; Heutink, Rene
Netherlands	2021-Dec-30	EPI_ISL_9439410	A/grey heron/Netherlands/22000049-002/2021	Wageningen Bioveterinary Research	Wageningen Bioveterinary Research	Beerens, Nancy; Harders, Frank; Pritz-Verschuren, Sylvia; Roose, Marit; Venema, Sandra; Germeraad, Evelien; Engelsma, Marc; Heutink, Rene
Czech Republic	2021-Nov-26	EPI_ISL_9603767	A/goose/Czech Republic/23458-2T/2021	State Veterinary Institute Prague	State Veterinary Institute Prague	Alexander,Nagy;Lenka,Cernikova;Martina,Stara
Czech Republic	2021-Nov-26	EPI_ISL_9603769	A/goose/Czech Republic/23458-5T/2021	State Veterinary Institute Prague	State Veterinary Institute Prague	Alexander,Nagy;Lenka,Cernikova;Martina,Stara
Czech Republic	2021-Nov-26	EPI_ISL_9603775	A/goose/Czech Republic/23458-4T/2021	State Veterinary Institute Prague	State Veterinary Institute Prague	Alexander,Nagy;Lenka,Cernikova;Martina,Stara
Czech Republic	2021-Nov-26	EPI_ISL_9603780	A/goose/Czech Republic/23458-1K/2021	State Veterinary Institute Prague	State Veterinary Institute Prague	Alexander,Nagy;Lenka,Cernikova;Martina,Stara
Czech Republic	2021-Nov-18	EPI_ISL_9603795	A/goose/Czech Republic/22608-1T/2021	State Veterinary Institute Prague	State Veterinary Institute Prague	Alexander,Nagy;Lenka,Cernikova;Martina,Stara
Czech Republic	2021-Nov-18	EPI_ISL_9603819	A/goose/Czech Republic/22608-2T/2021	State Veterinary Institute Prague	State Veterinary Institute Prague	Alexander,Nagy;Lenka,Cernikova;Martina,Stara
Czech Republic	2021-Nov-18	EPI_ISL_9603901	A/goose/Czech Republic/22608-3T/2021	State Veterinary Institute Prague	State Veterinary Institute Prague	Alexander,Nagy;Lenka,Cernikova;Martina,Stara
Czech Republic	2021-Nov-12	EPI_ISL_9603916	A/mute swan/Czech Republic/22477-1/2021	State Veterinary Institute Prague	State Veterinary Institute Prague	Alexander,Nagy;Lenka,Cernikova;Martina,Stara
Czech Republic	2021-Nov-12	EPI_ISL_9603918	A/mute swan/Czech Republic/22477-2/2021	State Veterinary Institute Prague	State Veterinary Institute Prague	Alexander,Nagy;Lenka,Cernikova;Martina,Stara
Czech Republic	2021-Nov-15	EPI_ISL_9603920	A/mute swan/Czech Republic/22380/2021	State Veterinary Institute Prague	State Veterinary Institute Prague	Alexander,Nagy;Lenka,Cernikova;Martina,Stara
Czech Republic	2021-Nov-15	EPI_ISL_9603922	A/mute swan/Czech Republic/22684/2021	State Veterinary Institute Prague	State Veterinary Institute Prague	Alexander,Nagy;Lenka,Cernikova;Martina,Stara
Czech Republic	2021-Nov-19	EPI_ISL_9603924	A/goose/Czech Republic/22750/2021	State Veterinary Institute Prague	State Veterinary Institute Prague	Alexander,Nagy;Lenka,Cernikova;Martina,Stara
Czech Republic	2021-Dec-20	EPI_ISL_9603927	A/mute swan/Czech Republic/25702-2/2021	State Veterinary Institute Prague	State Veterinary Institute Prague	Alexander,Nagy;Lenka,Cernikova;Martina,Stara
Czech Republic	2021-Dec-22	EPI_ISL_9603929	A/chicken/Czech Republic/25690/2021	State Veterinary Institute Prague	State Veterinary Institute Prague	Alexander,Nagy;Lenka,Cernikova;Martina,Stara
Czech Republic	2021-Dec-25	EPI_ISL_9603931	A/pheasant/Czech Republic/25827-1/2021	State Veterinary Institute Prague	State Veterinary Institute Prague	Alexander,Nagy;Lenka,Cernikova;Martina,Stara
Czech Republic	2021-Dec-25	EPI_ISL_9603937	A/pheasant/Czech Republic/25827-2/2021	State Veterinary Institute Prague	State Veterinary Institute Prague	Alexander,Nagy;Lenka,Cernikova;Martina,Stara
Czech Republic	2021-Dec-25	EPI_ISL_9603939	A/pheasant/Czech Republic/25827-3/2021	State Veterinary Institute Prague	State Veterinary Institute Prague	Alexander,Nagy;Lenka,Cernikova;Martina,Stara
Czech Republic	2022-Jan-10	EPI_ISL_9603943	A/mute swan/Czech Republic/785/2022	State Veterinary Institute Prague	State Veterinary Institute Prague	Alexander,Nagy;Lenka,Cernikova;Martina,Stara
Netherlands	2022-Jan-04	EPI_ISL_9616210	A/gadwall/Netherlands/22000307-001/2022	Wageningen Bioveterinary Research	Wageningen Bioveterinary Research	Beerens, Nancy; Harders, Frank; Pritz-Verschuren, Sylvia; Roose, Marit; Venema, Sandra; Germeraad, Evelien; Engelsma, Marc; Heutink, Rene
Netherlands	2022-Jan-06	EPI_ISL_9616212	A/red knot/Netherlands/22000409-002/2022	Wageningen Bioveterinary Research	Wageningen Bioveterinary Research	Beerens, Nancy; Harders, Frank; Pritz-Verschuren, Sylvia; Roose, Marit; Venema, Sandra; Germeraad, Evelien; Engelsma, Marc; Heutink, Rene
Netherlands	2022-Jan-11	EPI_ISL_9616263	A/brant goose/Netherlands/22000648-002/2022	Wageningen Bioveterinary Research	Wageningen Bioveterinary Research	Beerens, Nancy; Harders, Frank; Pritz-Verschuren, Sylvia; Roose, Marit; Venema, Sandra; Germeraad, Evelien; Engelsma, Marc; Heutink, Rene
Netherlands	2021-Oct-25	EPI_ISL_9856775	A/chicken/Netherlands/21037287-006010/2021	Wageningen Bioveterinary Research	Wageningen Bioveterinary Research	Beerens, Nancy; Harders, Frank; Pritz-Verschuren, Sylvia; Roose, Marit; Venema, Sandra; Germeraad, Evelien; Engelsma, Marc; Heutink, Rene; Luca, Bordes
Netherlands	2022-Feb-04	EPI_ISL_10255580	A/wild bird/Netherlands/22002833-002/2022	Wageningen Bioveterinary Research	Wageningen Bioveterinary Research	Beerens, Nancy; Harders, Frank; Pritz-Verschuren, Sylvia; Roose, Marit; Venema, Sandra; Germeraad, Evelien; Engelsma, Marc; Heutink, Rene
Netherlands	2022-Feb-02	EPI_ISL_10454874	A/barnacle goose/Netherlands/22002507-002/2022	Wageningen Bioveterinary Research	Wageningen Bioveterinary Research	Beerens, Nancy; Harders, Frank; Pritz-Verschuren, Sylvia; Roose, Marit; Venema, Sandra; Germeraad, Evelien; Engelsma, Marc; Heutink, Rene
Netherlands	2022-Feb-03	EPI_ISL_10454886	A/barnacle goose/Netherlands/22002511-001/2022	Wageningen Bioveterinary Research	Wageningen Bioveterinary Research	Beerens, Nancy; Harders, Frank; Pritz-Verschuren, Sylvia; Roose, Marit; Venema, Sandra; Germeraad, Evelien; Engelsma, Marc; Heutink, Rene
Sweden	2022-Jan-25	EPI_ISL_10943657	A/northern goshawk/Sweden/SVA220210SZ0305/FP000317/O-2022	National Veterinary Institute, SVA	National Veterinary Institute	n.a.
Netherlands	2022-Feb-12	EPI_ISL_10992813	A/Mallard/Netherlands/1/2022	Erasmus Medical Center	Erasmus Medical Center	n.a.
Netherlands	2022-Feb-14	EPI_ISL_10993074	A/Mallard/Netherlands/2/2022	Erasmus Medical Center	Erasmus Medical Center	n.a.
Netherlands	2021-Nov-29	EPI_ISL_10993075	A/Mallard/Netherlands/4/2021	Erasmus Medical Center	Erasmus Medical Center	n.a.
Netherlands	2021-Nov-29	EPI_ISL_10993076	A/Mallard/Netherlands/5/2021	Erasmus Medical Center	Erasmus Medical Center	n.a.
Ireland	2021-Nov-15	EPI_ISL_11259264	A/mute_swan/Ireland/033169_22VIR1325-14/2021	Central Veterinary Research Laboratory	Istituto Zooprofilattico Sperimentale delle Venezie	Byrne, C.; Garcia, K.; Cuartero, L.G.; Barbierato, G.; Zecchin, B.; Fusaro, A.; Schivo, A.; Salviato, A.; Palumbo, E.; Giussani, E.; Monne, I.; Terregino, C.
Ireland	2022-Jan-05	EPI_ISL_11259265	A/peregrine_falcon/Ireland/000191_22VIR1325-15/2022	Central Veterinary Research Laboratory	Istituto Zooprofilattico Sperimentale delle Venezie	Byrne, C.; Garcia, K.; Cuartero, L.G.; Barbierato, G.; Zecchin, B.; Fusaro, A.; Schivo, A.; Salviato, A.; Palumbo, E.; Giussani, E.; Monne, I.; Terregino, C.
Ireland	2021-Nov-19	EPI_ISL_11259266	A/mute_swan/Ireland/033945_22VIR1325-16/2021	Central Veterinary Research Laboratory	Istituto Zooprofilattico Sperimentale delle Venezie	Byrne, C.; Garcia, K.; Cuartero, L.G.; Barbierato, G.; Zecchin, B.; Fusaro, A.; Schivo, A.; Salviato, A.; Palumbo, E.; Giussani, E.; Monne, I.; Terregino, C.
Ireland	2021-Dec-06	EPI_ISL_11259267	A/turkey/Ireland/035425_22VIR1325-17/2021	Central Veterinary Research Laboratory	Istituto Zooprofilattico Sperimentale delle Venezie	Byrne, C.; Garcia, K.; Cuartero, L.G.; Barbierato, G.; Zecchin, B.; Fusaro, A.; Schivo, A.; Salviato, A.; Palumbo, E.; Giussani, E.; Monne, I.; Terregino, C.
Ireland	2021-Dec-17	EPI_ISL_11259268	A/duck/Ireland/036646_22VIR1325-18/2021	Central Veterinary Research Laboratory	Istituto Zooprofilattico Sperimentale delle Venezie	Byrne, C.; Garcia, K.; Cuartero, L.G.; Barbierato, G.; Zecchin, B.; Fusaro, A.; Schivo, A.; Salviato, A.; Palumbo, E.; Giussani, E.; Monne, I.; Terregino, C.
Ireland	2021-Nov-19	EPI_ISL_11259269	A/turkey/Ireland/033674_22VIR1325-19/2021	Central Veterinary Research Laboratory	Istituto Zooprofilattico Sperimentale delle Venezie	Byrne, C.; Garcia, K.; Cuartero, L.G.; Barbierato, G.; Zecchin, B.; Fusaro, A.; Schivo, A.; Salviato, A.; Palumbo, E.; Giussani, E.; Monne, I.; Terregino, C.
Ireland	2021-Nov-08	EPI_ISL_11259270	A/mute_swan/Ireland/032363_22VIR1325-1/2021	Central Veterinary Research Laboratory	Istituto Zooprofilattico Sperimentale delle Venezie	Byrne, C.; Garcia, K.; Cuartero, L.G.; Barbierato, G.; Zecchin, B.; Fusaro, A.; Schivo, A.; Salviato, A.; Palumbo, E.; Giussani, E.; Monne, I.; Terregino, C.
Ireland	2021-Nov-22	EPI_ISL_11259271	A/broiler/Ireland/033734_22VIR1325-20/2021	Central Veterinary Research Laboratory	Istituto Zooprofilattico Sperimentale delle Venezie	Byrne, C.; Garcia, K.; Cuartero, L.G.; Barbierato, G.; Zecchin, B.; Fusaro, A.; Schivo, A.; Salviato, A.; Palumbo, E.; Giussani, E.; Monne, I.; Terregino, C.
Ireland	2021-Nov-29	EPI_ISL_11259272	A/layer/Ireland/034424_22VIR1325-21/2021	Central Veterinary Research Laboratory	Istituto Zooprofilattico Sperimentale delle Venezie	Byrne, C.; Garcia, K.; Cuartero, L.G.; Barbierato, G.; Zecchin, B.; Fusaro, A.; Schivo, A.; Salviato, A.; Palumbo, E.; Giussani, E.; Monne, I.; Terregino, C.
Ireland	2021-Dec-11	EPI_ISL_11259273	A/duck/Ireland/036105_22VIR1325-22/2021	Central Veterinary Research Laboratory	Istituto Zooprofilattico Sperimentale delle Venezie	Byrne, C.; Garcia, K.; Cuartero, L.G.; Barbierato, G.; Zecchin, B.; Fusaro, A.; Schivo, A.; Salviato, A.; Palumbo, E.; Giussani, E.; Monne, I.; Terregino, C.
Ireland	2021-Nov-03	EPI_ISL_11259274	A/white-tailed_eagle/Ireland/032034_22VIR1325-23/2021	Central Veterinary Research Laboratory	Istituto Zooprofilattico Sperimentale delle Venezie	Byrne, C.; Garcia, K.; Cuartero, L.G.; Barbierato, G.; Zecchin, B.; Fusaro, A.; Schivo, A.; Salviato, A.; Palumbo, E.; Giussani, E.; Monne, I.; Terregino, C.
Ireland	2021-Nov-09	EPI_ISL_11259275	A/whooper_swan/Ireland/032444_22VIR1325-2/2021	Central Veterinary Research Laboratory	Istituto Zooprofilattico Sperimentale delle Venezie	Byrne, C.; Garcia, K.; Cuartero, L.G.; Barbierato, G.; Zecchin, B.; Fusaro, A.; Schivo, A.; Salviato, A.; Palumbo, E.; Giussani, E.; Monne, I.; Terregino, C.
Ireland	2021-Nov-10	EPI_ISL_11259276	A/peregrine_falcon/Ireland/032476_22VIR1325-3/2021	Central Veterinary Research Laboratory	Istituto Zooprofilattico Sperimentale delle Venezie	Byrne, C.; Garcia, K.; Cuartero, L.G.; Barbierato, G.; Zecchin, B.; Fusaro, A.; Schivo, A.; Salviato, A.; Palumbo, E.; Giussani, E.; Monne, I.; Terregino, C.
Ireland	2021-Nov-12	EPI_ISL_11259277	A/whooper_swan/Ireland/032960_22VIR1325-4/2021	Central Veterinary Research Laboratory	Istituto Zooprofilattico Sperimentale delle Venezie	Byrne, C.; Garcia, K.; Cuartero, L.G.; Barbierato, G.; Zecchin, B.; Fusaro, A.; Schivo, A.; Salviato, A.; Palumbo, E.; Giussani, E.; Monne, I.; Terregino, C.
Ireland	2021-Nov-12	EPI_ISL_11259278	A/magpie/Ireland/032958_22VIR1325-5/2021	Central Veterinary Research Laboratory	Istituto Zooprofilattico Sperimentale delle Venezie	Byrne, C.; Garcia, K.; Cuartero, L.G.; Barbierato, G.; Zecchin, B.; Fusaro, A.; Schivo, A.; Salviato, A.; Palumbo, E.; Giussani, E.; Monne, I.; Terregino, C.
Ireland	2021-Nov-15	EPI_ISL_11259279	A/greylag_goose/Ireland/032969_22VIR1325-6/2021	Central Veterinary Research Laboratory	Istituto Zooprofilattico Sperimentale delle Venezie	Byrne, C.; Garcia, K.; Cuartero, L.G.; Barbierato, G.; Zecchin, B.; Fusaro, A.; Schivo, A.; Salviato, A.; Palumbo, E.; Giussani, E.; Monne, I.; Terregino, C.
Spain	2022-Jan-15	EPI_ISL_11259291	A/turkey/Spain/140-38_22VIR2142-19/2022	Laboratorio Central de Veterinaria	Istituto Zooprofilattico Sperimentale delle Venezie	Ruano, M.J.; Rocha, A.; Sanchez, A.; Aguero, M; Barbierato, G.; Zecchin, B.; Fusaro, A.; Schivo, A.; Salviato, A.; Palumbo, E.; Giussani, E.; Monne, I.; Terregino, C.
Spain	2022-Feb-06	EPI_ISL_11259296	A/turkey/Spain/455-83_22VIR2142-23/2022	Laboratorio Central de Veterinaria	Istituto Zooprofilattico Sperimentale delle Venezie	Ruano, M.J.; Rocha, A.; Sanchez, A.; Aguero, M; Barbierato, G.; Zecchin, B.; Fusaro, A.; Schivo, A.; Salviato, A.; Palumbo, E.; Giussani, E.; Monne, I.; Terregino, C.
Spain	2022-Feb-06	EPI_ISL_11259297	A/turkey/Spain/455-96_22VIR2142-24/2022	Laboratorio Central de Veterinaria	Istituto Zooprofilattico Sperimentale delle Venezie	Ruano, M.J.; Rocha, A.; Sanchez, A.; Aguero, M; Barbierato, G.; Zecchin, B.; Fusaro, A.; Schivo, A.; Salviato, A.; Palumbo, E.; Giussani, E.; Monne, I.; Terregino, C.
Spain	2022-Feb-08	EPI_ISL_11259298	A/turkey/Spain/489-21_22VIR2142-25/2022	Laboratorio Central de Veterinaria	Istituto Zooprofilattico Sperimentale delle Venezie	Ruano, M.J.; Rocha, A.; Sanchez, A.; Aguero, M; Barbierato, G.; Zecchin, B.; Fusaro, A.; Schivo, A.; Salviato, A.; Palumbo, E.; Giussani, E.; Monne, I.; Terregino, C.
Spain	2022-Feb-08	EPI_ISL_11259299	A/turkey/Spain/490-22_22VIR2142-26/2022	Laboratorio Central de Veterinaria	Istituto Zooprofilattico Sperimentale delle Venezie	Ruano, M.J.; Rocha, A.; Sanchez, A.; Aguero, M; Barbierato, G.; Zecchin, B.; Fusaro, A.; Schivo, A.; Salviato, A.; Palumbo, E.; Giussani, E.; Monne, I.; Terregino, C.
Spain	2022-Feb-08	EPI_ISL_11259300	A/turkey/Spain/490-24_22VIR2142-27/2022	Laboratorio Central de Veterinaria	Istituto Zooprofilattico Sperimentale delle Venezie	Ruano, M.J.; Rocha, A.; Sanchez, A.; Aguero, M; Barbierato, G.; Zecchin, B.; Fusaro, A.; Schivo, A.; Salviato, A.; Palumbo, E.; Giussani, E.; Monne, I.; Terregino, C.
Spain	2022-Feb-09	EPI_ISL_11259301	A/turkey/Spain/540-26_22VIR2142-28/2022	Laboratorio Central de Veterinaria	Istituto Zooprofilattico Sperimentale delle Venezie	Ruano, M.J.; Rocha, A.; Sanchez, A.; Aguero, M; Barbierato, G.; Zecchin, B.; Fusaro, A.; Schivo, A.; Salviato, A.; Palumbo, E.; Giussani, E.; Monne, I.; Terregino, C.
Spain	2022-Feb-11	EPI_ISL_11259302	A/chicken/Spain/562-1_22VIR2142-29/2022	Laboratorio Central de Veterinaria	Istituto Zooprofilattico Sperimentale delle Venezie	Ruano, M.J.; Rocha, A.; Sanchez, A.; Aguero, M; Barbierato, G.; Zecchin, B.; Fusaro, A.; Schivo, A.; Salviato, A.; Palumbo, E.; Giussani, E.; Monne, I.; Terregino, C.
Spain	2022-Jan-07	EPI_ISL_11259303	A/goose/Spain/65-3_22VIR2142-2/2022	Laboratorio Central de Veterinaria	Istituto Zooprofilattico Sperimentale delle Venezie	Ruano, M.J.; Rocha, A.; Sanchez, A.; Aguero, M; Barbierato, G.; Zecchin, B.; Fusaro, A.; Schivo, A.; Salviato, A.; Palumbo, E.; Giussani, E.; Monne, I.; Terregino, C.
Spain	2022-Feb-11	EPI_ISL_11259304	A/chicken/Spain/564-4_22VIR2142-30/2022	Laboratorio Central de Veterinaria	Istituto Zooprofilattico Sperimentale delle Venezie	Ruano, M.J.; Rocha, A.; Sanchez, A.; Aguero, M; Barbierato, G.; Zecchin, B.; Fusaro, A.; Schivo, A.; Salviato, A.; Palumbo, E.; Giussani, E.; Monne, I.; Terregino, C.
Spain	2022-Feb-11	EPI_ISL_11259305	A/chicken/Spain/564-11_22VIR2142-31/2022	Laboratorio Central de Veterinaria	Istituto Zooprofilattico Sperimentale delle Venezie	Ruano, M.J.; Rocha, A.; Sanchez, A.; Aguero, M; Barbierato, G.; Zecchin, B.; Fusaro, A.; Schivo, A.; Salviato, A.; Palumbo, E.; Giussani, E.; Monne, I.; Terregino, C.
Spain	2022-Feb-14	EPI_ISL_11259306	A/turkey/Spain/586-4_22VIR2142-32/2022	Laboratorio Central de Veterinaria	Istituto Zooprofilattico Sperimentale delle Venezie	Ruano, M.J.; Rocha, A.; Sanchez, A.; Aguero, M; Barbierato, G.; Zecchin, B.; Fusaro, A.; Schivo, A.; Salviato, A.; Palumbo, E.; Giussani, E.; Monne, I.; Terregino, C.
Spain	2022-Feb-14	EPI_ISL_11259307	A/chicken/Spain/587-1_22VIR2142-33/2022	Laboratorio Central de Veterinaria	Istituto Zooprofilattico Sperimentale delle Venezie	Ruano, M.J.; Rocha, A.; Sanchez, A.; Aguero, M; Barbierato, G.; Zecchin, B.; Fusaro, A.; Schivo, A.; Salviato, A.; Palumbo, E.; Giussani, E.; Monne, I.; Terregino, C.
Spain	2022-Feb-14	EPI_ISL_11259308	A/chicken/Spain/622-8_22VIR2142-34/2022	Laboratorio Central de Veterinaria	Istituto Zooprofilattico Sperimentale delle Venezie	Ruano, M.J.; Rocha, A.; Sanchez, A.; Aguero, M; Barbierato, G.; Zecchin, B.; Fusaro, A.; Schivo, A.; Salviato, A.; Palumbo, E.; Giussani, E.; Monne, I.; Terregino, C.
Spain	2022-Feb-16	EPI_ISL_11259309	A/chicken/Spain/644-8_22VIR2142-35/2022	Laboratorio Central de Veterinaria	Istituto Zooprofilattico Sperimentale delle Venezie	Ruano, M.J.; Rocha, A.; Sanchez, A.; Aguero, M; Barbierato, G.; Zecchin, B.; Fusaro, A.; Schivo, A.; Salviato, A.; Palumbo, E.; Giussani, E.; Monne, I.; Terregino, C.
Spain	2022-Feb-15	EPI_ISL_11259310	A/turkey/Spain/645-1_22VIR2142-36/2022	Laboratorio Central de Veterinaria	Istituto Zooprofilattico Sperimentale delle Venezie	Ruano, M.J.; Rocha, A.; Sanchez, A.; Aguero, M; Barbierato, G.; Zecchin, B.; Fusaro, A.; Schivo, A.; Salviato, A.; Palumbo, E.; Giussani, E.; Monne, I.; Terregino, C.
Spain	2022-Feb-15	EPI_ISL_11259311	A/turkey/Spain/646-7_22VIR2142-37/2022	Laboratorio Central de Veterinaria	Istituto Zooprofilattico Sperimentale delle Venezie	Ruano, M.J.; Rocha, A.; Sanchez, A.; Aguero, M; Barbierato, G.; Zecchin, B.; Fusaro, A.; Schivo, A.; Salviato, A.; Palumbo, E.; Giussani, E.; Monne, I.; Terregino, C.
Spain	2022-Feb-16	EPI_ISL_11259312	A/chicken/Spain/649-6_22VIR2142-38/2022	Laboratorio Central de Veterinaria	Istituto Zooprofilattico Sperimentale delle Venezie	Ruano, M.J.; Rocha, A.; Sanchez, A.; Aguero, M; Barbierato, G.; Zecchin, B.; Fusaro, A.; Schivo, A.; Salviato, A.; Palumbo, E.; Giussani, E.; Monne, I.; Terregino, C.
Spain	2022-Jan-11	EPI_ISL_11259313	A/gray_heron/Spain/88-2_22VIR2142-3/2022	Laboratorio Central de Veterinaria	Istituto Zooprofilattico Sperimentale delle Venezie	Ruano, M.J.; Rocha, A.; Sanchez, A.; Aguero, M; Barbierato, G.; Zecchin, B.; Fusaro, A.; Schivo, A.; Salviato, A.; Palumbo, E.; Giussani, E.; Monne, I.; Terregino, C.
Spain	2022-Jan-10	EPI_ISL_11259315	A/goose/Spain/88-3_22VIR2142-4/2022	Laboratorio Central de Veterinaria	Istituto Zooprofilattico Sperimentale delle Venezie	Ruano, M.J.; Rocha, A.; Sanchez, A.; Aguero, M; Barbierato, G.; Zecchin, B.; Fusaro, A.; Schivo, A.; Salviato, A.; Palumbo, E.; Giussani, E.; Monne, I.; Terregino, C.
Spain	2022-Jan-14	EPI_ISL_11259316	A/goose/Spain/141-9_22VIR2142-6/2022	Laboratorio Central de Veterinaria	Istituto Zooprofilattico Sperimentale delle Venezie	Ruano, M.J.; Rocha, A.; Sanchez, A.; Aguero, M; Barbierato, G.; Zecchin, B.; Fusaro, A.; Schivo, A.; Salviato, A.; Palumbo, E.; Giussani, E.; Monne, I.; Terregino, C.
Spain	2022-Jan-17	EPI_ISL_11259317	A/stork/Spain/234-2_22VIR2142-7/2022	Laboratorio Central de Veterinaria	Istituto Zooprofilattico Sperimentale delle Venezie	Ruano, M.J.; Rocha, A.; Sanchez, A.; Aguero, M; Barbierato, G.; Zecchin, B.; Fusaro, A.; Schivo, A.; Salviato, A.; Palumbo, E.; Giussani, E.; Monne, I.; Terregino, C.
Spain	2022-Jan-22	EPI_ISL_11259318	A/goose/Spain/239-1_22VIR2142-8/2022	Laboratorio Central de Veterinaria	Istituto Zooprofilattico Sperimentale delle Venezie	Ruano, M.J.; Rocha, A.; Sanchez, A.; Aguero, M; Barbierato, G.; Zecchin, B.; Fusaro, A.; Schivo, A.; Salviato, A.; Palumbo, E.; Giussani, E.; Monne, I.; Terregino, C.
Spain	2022-Jan-26	EPI_ISL_11259319	A/goose/Spain/294-2_22VIR2142-9/2022	Laboratorio Central de Veterinaria	Istituto Zooprofilattico Sperimentale delle Venezie	Ruano, M.J.; Rocha, A.; Sanchez, A.; Aguero, M; Barbierato, G.; Zecchin, B.; Fusaro, A.; Schivo, A.; Salviato, A.; Palumbo, E.; Giussani, E.; Monne, I.; Terregino, C.
United Kingdom	2021-Feb-06	EPI_ISL_11402307	A/chicken/England/010821/2021	Animal and Plant Health Agency (APHA)	Animal and Plant Health Agency (APHA)	n.a.
United Kingdom	2021-Mar-28	EPI_ISL_11406397	A/chicken/England/019018/2021	Animal and Plant Health Agency (APHA)	Animal and Plant Health Agency (APHA)	n.a.
United Kingdom	2022-Jan-06	EPI_ISL_11406398	A/chicken/England/002070/2022	Animal and Plant Health Agency (APHA)	Animal and Plant Health Agency (APHA)	n.a.
United Kingdom	2022-Jan-12	EPI_ISL_11406399	A/turkey/England/004737/2022	Animal and Plant Health Agency (APHA)	Animal and Plant Health Agency (APHA)	n.a.
United Kingdom	2021-Mar-28	EPI_ISL_11406400	A/raven/England/019024/2021	Animal and Plant Health Agency (APHA)	Animal and Plant Health Agency (APHA)	n.a.
United Kingdom	2022-Jan-03	EPI_ISL_11406401	A/chicken/England/000187/2022	Animal and Plant Health Agency (APHA)	Animal and Plant Health Agency (APHA)	n.a.
United Kingdom	2022-Jan-23	EPI_ISL_11406402	A/domestic_duck/England/007588/2022	Animal and Plant Health Agency (APHA)	Animal and Plant Health Agency (APHA)	n.a.
United Kingdom	2022-Jan-31	EPI_ISL_11406403	A/black-headed_gull/England/306270/2022	Animal and Plant Health Agency (APHA)	Animal and Plant Health Agency (APHA)	n.a.
United Kingdom	2021-Mar-28	EPI_ISL_11406449	A/pheasant/England/019028/2021	Animal and Plant Health Agency (APHA)	Animal and Plant Health Agency (APHA)	n.a.
United Kingdom	2022-Feb-02	EPI_ISL_11561589	A/chicken/England/011981/2022	Animal and Plant Health Agency (APHA)	Animal and Plant Health Agency (APHA)	n.a.
United Kingdom	2022-Feb-08	EPI_ISL_11561590	A/chicken/England/012967/2022	Animal and Plant Health Agency (APHA)	Animal and Plant Health Agency (APHA)	n.a.
United Kingdom	2022-Feb-08	EPI_ISL_11561591	A/domestic_duck/England/012973/2022	Animal and Plant Health Agency (APHA)	Animal and Plant Health Agency (APHA)	n.a.
United Kingdom	2022-Feb-20	EPI_ISL_11561592	A/turkey/England/016515/2022	Animal and Plant Health Agency (APHA)	Animal and Plant Health Agency (APHA)	n.a.
United Kingdom	2022-Feb-03	EPI_ISL_11561593	A/black-headed_gull/England/388256/2022	Animal and Plant Health Agency (APHA)	Animal and Plant Health Agency (APHA)	n.a.
Germany	2021-Nov-02	EPI_ISL_11725869	A/domestic duck/Germany-BB/AI06239/2021	Landeslabor Berlin-Brandenburg	Friedrich-Loeffler-Institut	n.a.
Germany	2021-Oct-29	EPI_ISL_11725962	A/chicken/Germany-BB/AI06219/2021	Landeslabor Berlin-Brandenburg	Friedrich-Loeffler-Institut	n.a.
Germany	2021-Nov-02	EPI_ISL_11725988	A/chicken/Germany-BB/AI06242/2021	Landeslabor Berlin-Brandenburg	Friedrich-Loeffler-Institut	n.a.
Germany	2021-Oct-26	EPI_ISL_11725991	A/barnacle goose/Germany-MV/AI06175/2021	Landesamt für Landwirtschaft, Lebensmittelsicherheit und Fischerei (LALLF)	Friedrich-Loeffler-Institut	n.a.
Germany	2021-Nov-09	EPI_ISL_11725994	A/buzzard/Germany-SH/AI07099/2021	Landeslabor Schleswig-Holstein	Friedrich-Loeffler-Institut	n.a.
Denmark	2021-Apr-18	EPI_ISL_11798566	A/barnacle/goose_Denmark/19027-1.02/2021-04-18	Statens Serumm Institute	Statens Serum Institute	Charlotte Hjulsager, Yuan Liang
Denmark	2021-Oct-26	EPI_ISL_11798568	A/barnacle_goose/Denmark/24273-1.02/2021-10-26	Statens Serumm Institute	Statens Serum Institute	Charlotte Hjulsager, Yuan Liang
Denmark	2021-Oct-30	EPI_ISL_11798569	A/barnacle_goose/Denmark/24342-1.02/2021-10-30	Statens Serumm Institute	Statens Serum Institute	Charlotte Hjulsager, Yuan Liang
Denmark	2021-Nov-02	EPI_ISL_11798570	A/chicken/Denmark/24357-11/2021-11-02	Statens Serumm Institute	Statens Serum Institute	Charlotte Hjulsager, Yuan Liang
Denmark	2021-Oct-25	EPI_ISL_11798571	A/common_buzzard/Denmark/24271-1.02/2021-10-25	Statens Serumm Institute	Statens Serum Institute	Charlotte Hjulsager, Yuan Liang
Denmark	2021-Oct-16	EPI_ISL_11798573	A/Eurasian_teal/Denmark/24115-2/2021-10-16	Statens Serumm Institute	Statens Serum Institute	Charlotte Hjulsager, Yuan Liang
Denmark	2021-Oct-24	EPI_ISL_11798574	A/Eurasian_wigeon/Denmark/24279-1/2021-10-24	Statens Serumm Institute	Statens Serum Institute	Charlotte Hjulsager, Yuan Liang
Denmark	2021-May-14	EPI_ISL_11798575	A/European_herring_gull/Denmark/19968-1.02/2021-05-14	Statens Serumm Institute	Statens Serum Institute	Charlotte Hjulsager, Yuan Liang
Denmark	2021-Oct-28	EPI_ISL_11798577	A/gray_heron/Denmark/24326-1.02/2021-10-28	Statens Serumm Institute	Statens Serum Institute	Charlotte Hjulsager, Yuan Liang
Denmark	2021-Oct-27	EPI_ISL_11798578	A/greylag_goose/Denmark/24309-1.01/2021-10-27	Statens Serumm Institute	Statens Serum Institute	Charlotte Hjulsager, Yuan Liang
Denmark	2021-Nov-01	EPI_ISL_11798579	A/greylag_goose/Denmark/24343-1.02/2021-11-01	Statens Serumm Institute	Statens Serum Institute	Charlotte Hjulsager, Yuan Liang
Denmark	2021-Oct-30	EPI_ISL_11798580	A/turkey/Denmark/24325-25/2021-10-30	Statens Serumm Institute	Statens Serum Institute	Charlotte Hjulsager, Yuan Liang
Italy	2021-Dec-20	EPI_ISL_12028893	A/turkey/Italy/21VIR11507/2021	Istituto Zooprofilattico Sperimentale delle Venezie, EU/OIE/Reference Laboratory and FAO Reference Centre for AI and ND	Istituto Zooprofilattico Sperimentale delle Venezie	Barbierato, G.; Zecchin, B.; Fusaro, A.; Schivo, A.; Salviato, A.; Palumbo, E.; Giussani, E.; Monne, I.; Terregino, C.
Netherlands	2022-Mar-28	EPI_ISL_12069978	A/greylag goose/Netherlands/22006190-002/2022	Wageningen Bioveterinary Research	Wageningen Bioveterinary Research	Beerens, Nancy; Harders, Frank; Pritz-Verschuren, Sylvia; Roose, Marit; Venema, Sandra; Germeraad, Evelien; Engelsma, Marc; Heutink, Rene
Netherlands	2022-Mar-27	EPI_ISL_12069979	A/black-backed gull/Netherlands/22006192-001/2022	Wageningen Bioveterinary Research	Wageningen Bioveterinary Research	Beerens, Nancy; Harders, Frank; Pritz-Verschuren, Sylvia; Roose, Marit; Venema, Sandra; Germeraad, Evelien; Engelsma, Marc; Heutink, Rene
Czech Republic	2022-Jan-29	EPI_ISL_12150661	A/mute swan/Czech Republic/2755/2022	State Veterinary Institute Prague	State Veterinary Institute Prague	n.a.
Czech Republic	2021-Mar-19	EPI_ISL_12437699	A/duck/Czech Republic/5467/2021	State Veterinary Institute Prague	State Veterinary Institute Prague	Alexander,Nagy;Lenka,Cernikova;Martina,Stara
Czech Republic	2021-Mar-26	EPI_ISL_12437700	A/duck/Czech Republic/6017/2021	State Veterinary Institute Prague	State Veterinary Institute Prague	Alexander,Nagy;Lenka,Cernikova;Martina,Stara
Sweden	2021-Mar-15	EPI_ISL_13175606	A/Turkey/Sweden/SVA210315SZ0260/FB067516-IP19/2021	National Veterinary Institute, SVA	National Veterinary Institute	n.a.
Sweden	2021-Feb-23	EPI_ISL_13175608	A/Chicken/Sweden/SVA210223SZ0647/FB046588-IP7/2021	National Veterinary Institute, SVA	National Veterinary Institute	n.a.
Sweden	2021-Feb-24	EPI_ISL_13175667	A/Common pheasant/Sweden/SVA210224SZ0005/KN000542-IP8/2021	National Veterinary Institute, SVA	National Veterinary Institute	n.a.
Iceland	2021-Oct-25	EPI_ISL_13245602	A/white-tailed eagle/Iceland/2022AI02104/2021	Icelandic Institute of Natural History	Friedrich-Loeffler-Institut	n.a.
Netherlands	2021-Nov-07	EPI_ISL_13360259	A/chicken/Netherlands/21038165-006010/2021	Wageningen Bioveterinary Research	Wageningen Bioveterinary Research	Beerens, Nancy; Harders, Frank; Pritz-Verschuren, Sylvia; Roose, Marit; Venema, Sandra; Germeraad, Evelien; Engelsma, Marc; Heutink, Rene
United Kingdom	2021-Nov-16	EPI_ISL_13453561	A/Barnacle_goose/Scotland/058494/2021	Animal and Plant Health Agency (APHA)	Animal and Plant Health Agency (APHA)	n.a.
United Kingdom	2021-Dec-13	EPI_ISL_13453562	A/Barnacle_goose/Scotland/072140/2021	Animal and Plant Health Agency (APHA)	Animal and Plant Health Agency (APHA)	n.a.
United Kingdom	2021-Dec-13	EPI_ISL_13453563	A/Barnacle_goose/Scotland/072152/2021	Animal and Plant Health Agency (APHA)	Animal and Plant Health Agency (APHA)	n.a.
United Kingdom	2022-Mar-18	EPI_ISL_13453564	A/goose/Scotland/031099/2022	Animal and Plant Health Agency (APHA)	Animal and Plant Health Agency (APHA)	n.a.
United Kingdom	2022-Mar-17	EPI_ISL_13453565	A/buzzard/Scotland/043118/2022	Animal and Plant Health Agency (APHA)	Animal and Plant Health Agency (APHA)	n.a.
United Kingdom	2021-Dec-27	EPI_ISL_13486688	A/Barnacle_goose/Scotland/003169/2021	Animal and Plant Health Agency (APHA)	Animal and Plant Health Agency (APHA)	n.a.
United Kingdom	2022-Jan-02	EPI_ISL_13486700	A/Barnacle_goose/Scotland/003579/2022	Animal and Plant Health Agency (APHA)	Animal and Plant Health Agency (APHA)	n.a.
United Kingdom	2022-Jan-02	EPI_ISL_13486713	A/Barnacle_goose/Scotland/003588/2022	Animal and Plant Health Agency (APHA)	Animal and Plant Health Agency (APHA)	n.a.
United Kingdom	2021-Dec-11	EPI_ISL_13486729	A/Barnacle_goose/Scotland/072168/2021	Animal and Plant Health Agency (APHA)	Animal and Plant Health Agency (APHA)	n.a.
United Kingdom	2021-Dec-10	EPI_ISL_13486738	A/Barnacle_goose/Scotland/075563/2021	Animal and Plant Health Agency (APHA)	Animal and Plant Health Agency (APHA)	n.a.
United Kingdom	2021-Dec-04	EPI_ISL_13486748	A/Barnacle_goose/Scotland/075760/2021	Animal and Plant Health Agency (APHA)	Animal and Plant Health Agency (APHA)	n.a.
United Kingdom	2021-Dec-04	EPI_ISL_13486760	A/Barnacle_goose/Scotland/075827/2021	Animal and Plant Health Agency (APHA)	Animal and Plant Health Agency (APHA)	n.a.
United Kingdom	2021-Dec-30	EPI_ISL_13486772	A/Barnacle_goose/Scotland/076711/2021	Animal and Plant Health Agency (APHA)	Animal and Plant Health Agency (APHA)	n.a.
United Kingdom	2021-Dec-17	EPI_ISL_13486785	A/Barnacle_goose/Scotland/109090/2021	Animal and Plant Health Agency (APHA)	Animal and Plant Health Agency (APHA)	n.a.
United Kingdom	2021-Dec-17	EPI_ISL_13486796	A/Barnacle_goose/Scotland/109105/2021	Animal and Plant Health Agency (APHA)	Animal and Plant Health Agency (APHA)	n.a.
United Kingdom	2022-Mar-01	EPI_ISL_13486807	A/Common_buzzard/Scotland/020817/2022	Animal and Plant Health Agency (APHA)	Animal and Plant Health Agency (APHA)	n.a.
United Kingdom	2021-Dec-15	EPI_ISL_13486819	A/Common_buzzard/Scotland/073099/2021	Animal and Plant Health Agency (APHA)	Animal and Plant Health Agency (APHA)	n.a.
United Kingdom	2022-Mar-03	EPI_ISL_13486831	A/Common_eider/England/023549/2022	Animal and Plant Health Agency (APHA)	Animal and Plant Health Agency (APHA)	n.a.
United Kingdom	2022-Mar-02	EPI_ISL_13486844	A/goose/Scotland/022633/2022	Animal and Plant Health Agency (APHA)	Animal and Plant Health Agency (APHA)	n.a.
United Kingdom	2022-Mar-02	EPI_ISL_13486857	A/goose/Scotland/022634/2022	Animal and Plant Health Agency (APHA)	Animal and Plant Health Agency (APHA)	n.a.
United Kingdom	2022-Mar-07	EPI_ISL_13486869	A/Greylag_goose/Scotland/024915/2022	Animal and Plant Health Agency (APHA)	Animal and Plant Health Agency (APHA)	n.a.
United Kingdom	2021-Dec-04	EPI_ISL_13486881	A/Mute_swan/Scotland/075821/2021	Animal and Plant Health Agency (APHA)	Animal and Plant Health Agency (APHA)	n.a.
United Kingdom	2022-Mar-04	EPI_ISL_13486890	A/Mute_Swan/Wales/057697/2022	Animal and Plant Health Agency (APHA)	Animal and Plant Health Agency (APHA)	n.a.
United Kingdom	2022-Feb-25	EPI_ISL_13486962	A/Sparrowhawk/Scotland/022623/2022	Animal and Plant Health Agency (APHA)	Animal and Plant Health Agency (APHA)	n.a.
United Kingdom	2021-Dec-11	EPI_ISL_13486975	A/Whooper_swan/Scotland/072171/2021	Animal and Plant Health Agency (APHA)	Animal and Plant Health Agency (APHA)	n.a.
United Kingdom	2022-Mar-21	EPI_ISL_13969420	A/Common_Buzzard/Scotland/031887/2022	Animal and Plant Health Agency (APHA)	Animal and Plant Health Agency (APHA)	n.a.
United Kingdom	2022-Mar-26	EPI_ISL_13969421	A/Pink-footed_Goose/Scotland/036871/2022	Animal and Plant Health Agency (APHA)	Animal and Plant Health Agency (APHA)	n.a.
United Kingdom	2022-Mar-24	EPI_ISL_13969429	A/White-fronted_goose/England/311038/2022	Animal and Plant Health Agency (APHA)	Animal and Plant Health Agency (APHA)	n.a.
Spain	2022-Mar-26	EPI_ISL_13990713	A/Anser_anser/Spain/1277-10_22VIR6312-10/2022	Laboratorio Central de Veterinaria	Istituto Zooprofilattico Sperimentale delle Venezie	Ruano, M.J.; Rocha, A.; Sanchez, A.; Aguero, M; Barbierato, G.; Zecchin, B.; Fusaro, A.; Schivo, A.; Salviato, A.; Palumbo, E.; Giussani, E.; Monne, I.; Terregino, C.
Spain	2022-Mar-30	EPI_ISL_13990714	A/wild_bird/Spain/1302-1_22VIR6312-11/2022	Laboratorio Central de Veterinaria	Istituto Zooprofilattico Sperimentale delle Venezie	Ruano, M.J.; Rocha, A.; Sanchez, A.; Aguero, M; Barbierato, G.; Zecchin, B.; Fusaro, A.; Schivo, A.; Salviato, A.; Palumbo, E.; Giussani, E.; Monne, I.; Terregino, C.
Spain	2022-Feb-21	EPI_ISL_13990721	A/turkey/Spain/711-5_22VIR6312-23/2022	Laboratorio Central de Veterinaria	Istituto Zooprofilattico Sperimentale delle Venezie	Ruano, M.J.; Rocha, A.; Sanchez, A.; Aguero, M; Barbierato, G.; Zecchin, B.; Fusaro, A.; Schivo, A.; Salviato, A.; Palumbo, E.; Giussani, E.; Monne, I.; Terregino, C.
Spain	2022-Feb-21	EPI_ISL_13990722	A/turkey/Spain/712-7_22VIR6312-24/2022	Laboratorio Central de Veterinaria	Istituto Zooprofilattico Sperimentale delle Venezie	Ruano, M.J.; Rocha, A.; Sanchez, A.; Aguero, M; Barbierato, G.; Zecchin, B.; Fusaro, A.; Schivo, A.; Salviato, A.; Palumbo, E.; Giussani, E.; Monne, I.; Terregino, C.
Spain	2022-Feb-23	EPI_ISL_13990723	A/turkey/Spain/801-6_22VIR6312-25/2022	Laboratorio Central de Veterinaria	Istituto Zooprofilattico Sperimentale delle Venezie	Ruano, M.J.; Rocha, A.; Sanchez, A.; Aguero, M; Barbierato, G.; Zecchin, B.; Fusaro, A.; Schivo, A.; Salviato, A.; Palumbo, E.; Giussani, E.; Monne, I.; Terregino, C.
Spain	2022-Feb-26	EPI_ISL_13990724	A/turkey/Spain/802-7_22VIR6312-26/2022	Laboratorio Central de Veterinaria	Istituto Zooprofilattico Sperimentale delle Venezie	Ruano, M.J.; Rocha, A.; Sanchez, A.; Aguero, M; Barbierato, G.; Zecchin, B.; Fusaro, A.; Schivo, A.; Salviato, A.; Palumbo, E.; Giussani, E.; Monne, I.; Terregino, C.
Spain	2022-Feb-26	EPI_ISL_13990725	A/turkey/Spain/803-5_22VIR6312-27/2022	Laboratorio Central de Veterinaria	Istituto Zooprofilattico Sperimentale delle Venezie	Ruano, M.J.; Rocha, A.; Sanchez, A.; Aguero, M; Barbierato, G.; Zecchin, B.; Fusaro, A.; Schivo, A.; Salviato, A.; Palumbo, E.; Giussani, E.; Monne, I.; Terregino, C.
Spain	2022-Feb-26	EPI_ISL_13990726	A/turkey/Spain/805-8_22VIR6312-28/2022	Laboratorio Central de Veterinaria	Istituto Zooprofilattico Sperimentale delle Venezie	Ruano, M.J.; Rocha, A.; Sanchez, A.; Aguero, M; Barbierato, G.; Zecchin, B.; Fusaro, A.; Schivo, A.; Salviato, A.; Palumbo, E.; Giussani, E.; Monne, I.; Terregino, C.
Spain	2022-Mar-01	EPI_ISL_13990727	A/turkey/Spain/830-5_22VIR6312-29/2022	Laboratorio Central de Veterinaria	Istituto Zooprofilattico Sperimentale delle Venezie	Ruano, M.J.; Rocha, A.; Sanchez, A.; Aguero, M; Barbierato, G.; Zecchin, B.; Fusaro, A.; Schivo, A.; Salviato, A.; Palumbo, E.; Giussani, E.; Monne, I.; Terregino, C.
Spain	2022-Feb-02	EPI_ISL_13990728	A/Anser_anser/Spain/750-4_22VIR6312-2/2022	Laboratorio Central de Veterinaria	Istituto Zooprofilattico Sperimentale delle Venezie	Ruano, M.J.; Rocha, A.; Sanchez, A.; Aguero, M; Barbierato, G.; Zecchin, B.; Fusaro, A.; Schivo, A.; Salviato, A.; Palumbo, E.; Giussani, E.; Monne, I.; Terregino, C.
Spain	2022-Mar-02	EPI_ISL_13990729	A/turkey/Spain/859-8_22VIR6312-30/2022	Laboratorio Central de Veterinaria	Istituto Zooprofilattico Sperimentale delle Venezie	Ruano, M.J.; Rocha, A.; Sanchez, A.; Aguero, M; Barbierato, G.; Zecchin, B.; Fusaro, A.; Schivo, A.; Salviato, A.; Palumbo, E.; Giussani, E.; Monne, I.; Terregino, C.
Spain	2022-Mar-03	EPI_ISL_13990730	A/chicken/Spain/897-7_22VIR6312-31/2022	Laboratorio Central de Veterinaria	Istituto Zooprofilattico Sperimentale delle Venezie	Ruano, M.J.; Rocha, A.; Sanchez, A.; Aguero, M; Barbierato, G.; Zecchin, B.; Fusaro, A.; Schivo, A.; Salviato, A.; Palumbo, E.; Giussani, E.; Monne, I.; Terregino, C.
Spain	2022-Mar-04	EPI_ISL_13990731	A/chicken/Spain/899-7_22VIR6312-32/2022	Laboratorio Central de Veterinaria	Istituto Zooprofilattico Sperimentale delle Venezie	Ruano, M.J.; Rocha, A.; Sanchez, A.; Aguero, M; Barbierato, G.; Zecchin, B.; Fusaro, A.; Schivo, A.; Salviato, A.; Palumbo, E.; Giussani, E.; Monne, I.; Terregino, C.
Spain	2022-Mar-06	EPI_ISL_13990732	A/chicken/Spain/924-3_22VIR6312-33/2022	Laboratorio Central de Veterinaria	Istituto Zooprofilattico Sperimentale delle Venezie	Ruano, M.J.; Rocha, A.; Sanchez, A.; Aguero, M; Barbierato, G.; Zecchin, B.; Fusaro, A.; Schivo, A.; Salviato, A.; Palumbo, E.; Giussani, E.; Monne, I.; Terregino, C.
Spain	2022-Mar-08	EPI_ISL_13990733	A/chicken/Spain/942-8_22VIR6312-34/2022	Laboratorio Central de Veterinaria	Istituto Zooprofilattico Sperimentale delle Venezie	Ruano, M.J.; Rocha, A.; Sanchez, A.; Aguero, M; Barbierato, G.; Zecchin, B.; Fusaro, A.; Schivo, A.; Salviato, A.; Palumbo, E.; Giussani, E.; Monne, I.; Terregino, C.
Spain	2022-Mar-16	EPI_ISL_13990734	A/chicken/Spain/1096-8_22VIR6312-35/2022	Laboratorio Central de Veterinaria	Istituto Zooprofilattico Sperimentale delle Venezie	Ruano, M.J.; Rocha, A.; Sanchez, A.; Aguero, M; Barbierato, G.; Zecchin, B.; Fusaro, A.; Schivo, A.; Salviato, A.; Palumbo, E.; Giussani, E.; Monne, I.; Terregino, C.
Spain	2022-Mar-16	EPI_ISL_13990735	A/turkey/Spain/1097-7_22VIR6312-36/2022	Laboratorio Central de Veterinaria	Istituto Zooprofilattico Sperimentale delle Venezie	Ruano, M.J.; Rocha, A.; Sanchez, A.; Aguero, M; Barbierato, G.; Zecchin, B.; Fusaro, A.; Schivo, A.; Salviato, A.; Palumbo, E.; Giussani, E.; Monne, I.; Terregino, C.
Spain	2022-Jan-31	EPI_ISL_13990736	A/chicken/Spain/340-37_22VIR6312-37/2022	Laboratorio Central de Veterinaria	Istituto Zooprofilattico Sperimentale delle Venezie	Ruano, M.J.; Rocha, A.; Sanchez, A.; Aguero, M; Barbierato, G.; Zecchin, B.; Fusaro, A.; Schivo, A.; Salviato, A.; Palumbo, E.; Giussani, E.; Monne, I.; Terregino, C.
Spain	2022-Feb-13	EPI_ISL_13990737	A/Anser_anser/Spain/638-6_22VIR6312-39/2022	Laboratorio Central de Veterinaria	Istituto Zooprofilattico Sperimentale delle Venezie	Ruano, M.J.; Rocha, A.; Sanchez, A.; Aguero, M; Barbierato, G.; Zecchin, B.; Fusaro, A.; Schivo, A.; Salviato, A.; Palumbo, E.; Giussani, E.; Monne, I.; Terregino, C.
Spain	2022-Feb-26	EPI_ISL_13990738	A/chicken/Spain/806-7_22VIR6312-41/2022	Laboratorio Central de Veterinaria	Istituto Zooprofilattico Sperimentale delle Venezie	Ruano, M.J.; Rocha, A.; Sanchez, A.; Aguero, M; Barbierato, G.; Zecchin, B.; Fusaro, A.; Schivo, A.; Salviato, A.; Palumbo, E.; Giussani, E.; Monne, I.; Terregino, C.
Spain	2022-Feb-21	EPI_ISL_13990739	A/Ciconia_ciconia/Spain/853-14_22VIR6312-42/2022	Laboratorio Central de Veterinaria	Istituto Zooprofilattico Sperimentale delle Venezie	Ruano, M.J.; Rocha, A.; Sanchez, A.; Aguero, M; Barbierato, G.; Zecchin, B.; Fusaro, A.; Schivo, A.; Salviato, A.; Palumbo, E.; Giussani, E.; Monne, I.; Terregino, C.
Spain	2022-Mar-02	EPI_ISL_13990743	A/Ardea_cinerea/Spain/863-1_22VIR6312-5/2022	Laboratorio Central de Veterinaria	Istituto Zooprofilattico Sperimentale delle Venezie	Ruano, M.J.; Rocha, A.; Sanchez, A.; Aguero, M; Barbierato, G.; Zecchin, B.; Fusaro, A.; Schivo, A.; Salviato, A.; Palumbo, E.; Giussani, E.; Monne, I.; Terregino, C.
Spain	2022-Mar-02	EPI_ISL_13990744	A/Anser_anser/Spain/863-2_22VIR6312-6/2022	Laboratorio Central de Veterinaria	Istituto Zooprofilattico Sperimentale delle Venezie	Ruano, M.J.; Rocha, A.; Sanchez, A.; Aguero, M; Barbierato, G.; Zecchin, B.; Fusaro, A.; Schivo, A.; Salviato, A.; Palumbo, E.; Giussani, E.; Monne, I.; Terregino, C.
Spain	2022-Feb-28	EPI_ISL_13990745	A/Ciconia_ciconia/Spain/971-6_22VIR6312-7/2022	Laboratorio Central de Veterinaria	Istituto Zooprofilattico Sperimentale delle Venezie	Ruano, M.J.; Rocha, A.; Sanchez, A.; Aguero, M; Barbierato, G.; Zecchin, B.; Fusaro, A.; Schivo, A.; Salviato, A.; Palumbo, E.; Giussani, E.; Monne, I.; Terregino, C.
Spain	2022-Mar-14	EPI_ISL_13990746	A/Anser_anser/Spain/1035-5_22VIR6312-8/2022	Laboratorio Central de Veterinaria	Istituto Zooprofilattico Sperimentale delle Venezie	Ruano, M.J.; Rocha, A.; Sanchez, A.; Aguero, M; Barbierato, G.; Zecchin, B.; Fusaro, A.; Schivo, A.; Salviato, A.; Palumbo, E.; Giussani, E.; Monne, I.; Terregino, C.
Spain	2022-Mar-18	EPI_ISL_13990747	A/Anser_anser/Spain/1124-65_22VIR6312-9/2022	Laboratorio Central de Veterinaria	Istituto Zooprofilattico Sperimentale delle Venezie	Ruano, M.J.; Rocha, A.; Sanchez, A.; Aguero, M; Barbierato, G.; Zecchin, B.; Fusaro, A.; Schivo, A.; Salviato, A.; Palumbo, E.; Giussani, E.; Monne, I.; Terregino, C.
Belgium	2021-Dec-23	EPI_ISL_14388346	A/Tyto_alba/Belgium/334_0012/2021	Sciensano - Animal Infectious Diseases	Sciensano, Department of Animal Infectious Diseases	Van Borm, Steven; Vandenbussche, Frank; Roupie, Virginie; Lambrecht, Benedicte; Steensels, Mieke
Belgium	2021-Dec-24	EPI_ISL_14388434	A/Buteo_buteo/belgium/334_0013/2021	Sciensano - Animal Infectious Diseases	Sciensano, Department of Animal Infectious Diseases	Van Borm, Steven; Vandenbussche, Frank; Roupie, Virginie; Lambrecht, Benedicte; Steensels, Mieke
Belgium	2022-Feb-20	EPI_ISL_14391865	A/Buteo_buteo/Belgium/2606_0006/2022	Sciensano - Animal Infectious Diseases	Sciensano, Department of Animal Infectious Diseases	Van Borm, Steven; Vandenbussche, Frank; Roupie, Virginie; Lambrecht, Benedicte; Steensels, Mieke
Belgium	2022-Feb-17	EPI_ISL_14392127	A/Branta_leucopsis/Belgium/2606_0009/2022	Sciensano - Animal Infectious Diseases	Sciensano, Department of Animal Infectious Diseases	Van Borm, Steven; Vandenbussche, Frank; Roupie, Virginie; Lambrecht, Benedicte; Steensels, Mieke
Italy	2021-Oct-22	EPI_ISL_14760542	A/turkey/Italy/21VIR8728-1/2021	Istituto Zooprofilattico Sperimentale delle Venezie, EU/OIE/Reference Laboratory and FAO Reference Centre for AI and ND	Istituto Zooprofilattico Sperimentale delle Venezie	Barbierato, G.; Zecchin, B.; Fusaro, A.; Schivo, A.; Salviato, A.; Palumbo, E.; Giussani, E.; Pastori, A.; Monne, I.; Terregino, C.
Italy	2021-Oct-25	EPI_ISL_14760543	A/turkey/Italy/21VIR8816-1/2021	Istituto Zooprofilattico Sperimentale delle Venezie, EU/OIE/Reference Laboratory and FAO Reference Centre for AI and ND	Istituto Zooprofilattico Sperimentale delle Venezie	Barbierato, G.; Zecchin, B.; Fusaro, A.; Schivo, A.; Salviato, A.; Palumbo, E.; Giussani, E.; Pastori, A.; Monne, I.; Terregino, C.
Italy	2021-Oct-29	EPI_ISL_14760544	A/turkey/Italy/21VIR8925-6/2021	Istituto Zooprofilattico Sperimentale delle Venezie, EU/OIE/Reference Laboratory and FAO Reference Centre for AI and ND	Istituto Zooprofilattico Sperimentale delle Venezie	Barbierato, G.; Zecchin, B.; Fusaro, A.; Schivo, A.; Salviato, A.; Palumbo, E.; Giussani, E.; Pastori, A.; Monne, I.; Terregino, C.
Italy	2021-Oct-30	EPI_ISL_14760545	A/turkey/Italy/21VIR8926-1/2021	Istituto Zooprofilattico Sperimentale delle Venezie, EU/OIE/Reference Laboratory and FAO Reference Centre for AI and ND	Istituto Zooprofilattico Sperimentale delle Venezie	Barbierato, G.; Zecchin, B.; Fusaro, A.; Schivo, A.; Salviato, A.; Palumbo, E.; Giussani, E.; Pastori, A.; Monne, I.; Terregino, C.
Italy	2021-Oct-30	EPI_ISL_14760546	A/turkey/Italy/21VIR8926-2/2021	Istituto Zooprofilattico Sperimentale delle Venezie, EU/OIE/Reference Laboratory and FAO Reference Centre for AI and ND	Istituto Zooprofilattico Sperimentale delle Venezie	Barbierato, G.; Zecchin, B.; Fusaro, A.; Schivo, A.; Salviato, A.; Palumbo, E.; Giussani, E.; Pastori, A.; Monne, I.; Terregino, C.
Italy	2021-Nov-02	EPI_ISL_14760547	A/turkey/Italy/21VIR9073-3/2021	Istituto Zooprofilattico Sperimentale delle Venezie, EU/OIE/Reference Laboratory and FAO Reference Centre for AI and ND	Istituto Zooprofilattico Sperimentale delle Venezie	Barbierato, G.; Zecchin, B.; Fusaro, A.; Schivo, A.; Salviato, A.; Palumbo, E.; Giussani, E.; Pastori, A.; Monne, I.; Terregino, C.
Italy	2021-Nov-02	EPI_ISL_14760548	A/chicken/Italy/21VIR9074-10/2021	Istituto Zooprofilattico Sperimentale delle Venezie, EU/OIE/Reference Laboratory and FAO Reference Centre for AI and ND	Istituto Zooprofilattico Sperimentale delle Venezie	Barbierato, G.; Zecchin, B.; Fusaro, A.; Schivo, A.; Salviato, A.; Palumbo, E.; Giussani, E.; Pastori, A.; Monne, I.; Terregino, C.
Italy	2021-Nov-03	EPI_ISL_14760549	A/turkey/Italy/21VIR9144-2/2021	Istituto Zooprofilattico Sperimentale delle Venezie, EU/OIE/Reference Laboratory and FAO Reference Centre for AI and ND	Istituto Zooprofilattico Sperimentale delle Venezie	Barbierato, G.; Zecchin, B.; Fusaro, A.; Schivo, A.; Salviato, A.; Palumbo, E.; Giussani, E.; Pastori, A.; Monne, I.; Terregino, C.
Italy	2021-Nov-04	EPI_ISL_14760550	A/chicken/Italy/21VIR9133-21/2021	Istituto Zooprofilattico Sperimentale delle Venezie, EU/OIE/Reference Laboratory and FAO Reference Centre for AI and ND	Istituto Zooprofilattico Sperimentale delle Venezie	Barbierato, G.; Zecchin, B.; Fusaro, A.; Schivo, A.; Salviato, A.; Palumbo, E.; Giussani, E.; Pastori, A.; Monne, I.; Terregino, C.
Italy	2021-Nov-05	EPI_ISL_14760551	A/turkey/Italy/21VIR9209-1/2021	Istituto Zooprofilattico Sperimentale delle Venezie, EU/OIE/Reference Laboratory and FAO Reference Centre for AI and ND	Istituto Zooprofilattico Sperimentale delle Venezie	Barbierato, G.; Zecchin, B.; Fusaro, A.; Schivo, A.; Salviato, A.; Palumbo, E.; Giussani, E.; Pastori, A.; Monne, I.; Terregino, C.
Italy	2021-Nov-05	EPI_ISL_14760552	A/chicken/Italy/21VIR9212-1/2021	Istituto Zooprofilattico Sperimentale delle Venezie, EU/OIE/Reference Laboratory and FAO Reference Centre for AI and ND	Istituto Zooprofilattico Sperimentale delle Venezie	Barbierato, G.; Zecchin, B.; Fusaro, A.; Schivo, A.; Salviato, A.; Palumbo, E.; Giussani, E.; Pastori, A.; Monne, I.; Terregino, C.
Italy	2021-Nov-05	EPI_ISL_14760553	A/turkey/Italy/21VIR9211-1/2021	Istituto Zooprofilattico Sperimentale delle Venezie, EU/OIE/Reference Laboratory and FAO Reference Centre for AI and ND	Istituto Zooprofilattico Sperimentale delle Venezie	Barbierato, G.; Zecchin, B.; Fusaro, A.; Schivo, A.; Salviato, A.; Palumbo, E.; Giussani, E.; Pastori, A.; Monne, I.; Terregino, C.
Italy	2021-Nov-06	EPI_ISL_14760554	A/turkey/Italy/21VIR9217-1/2021	Istituto Zooprofilattico Sperimentale delle Venezie, EU/OIE/Reference Laboratory and FAO Reference Centre for AI and ND	Istituto Zooprofilattico Sperimentale delle Venezie	Barbierato, G.; Zecchin, B.; Fusaro, A.; Schivo, A.; Salviato, A.; Palumbo, E.; Giussani, E.; Pastori, A.; Monne, I.; Terregino, C.
Italy	2021-Nov-06	EPI_ISL_14760555	A/turkey/Italy/21VIR9213-1/2021	Istituto Zooprofilattico Sperimentale delle Venezie, EU/OIE/Reference Laboratory and FAO Reference Centre for AI and ND	Istituto Zooprofilattico Sperimentale delle Venezie	Barbierato, G.; Zecchin, B.; Fusaro, A.; Schivo, A.; Salviato, A.; Palumbo, E.; Giussani, E.; Pastori, A.; Monne, I.; Terregino, C.
Italy	2021-Nov-06	EPI_ISL_14760556	A/turkey/Italy/21VIR9215-1/2021	Istituto Zooprofilattico Sperimentale delle Venezie, EU/OIE/Reference Laboratory and FAO Reference Centre for AI and ND	Istituto Zooprofilattico Sperimentale delle Venezie	Barbierato, G.; Zecchin, B.; Fusaro, A.; Schivo, A.; Salviato, A.; Palumbo, E.; Giussani, E.; Pastori, A.; Monne, I.; Terregino, C.
Italy	2021-Nov-07	EPI_ISL_14760557	A/chicken/Italy/21VIR9219-6/2021	Istituto Zooprofilattico Sperimentale delle Venezie, EU/OIE/Reference Laboratory and FAO Reference Centre for AI and ND	Istituto Zooprofilattico Sperimentale delle Venezie	Barbierato, G.; Zecchin, B.; Fusaro, A.; Schivo, A.; Salviato, A.; Palumbo, E.; Giussani, E.; Pastori, A.; Monne, I.; Terregino, C.
Italy	2021-Nov-08	EPI_ISL_14760558	A/chicken/Italy/21VIR9371-1/2021	Istituto Zooprofilattico Sperimentale delle Venezie, EU/OIE/Reference Laboratory and FAO Reference Centre for AI and ND	Istituto Zooprofilattico Sperimentale delle Venezie	Barbierato, G.; Zecchin, B.; Fusaro, A.; Schivo, A.; Salviato, A.; Palumbo, E.; Giussani, E.; Pastori, A.; Monne, I.; Terregino, C.
Italy	2021-Nov-08	EPI_ISL_14760559	A/avian/Italy/21VIR9425-2/2021	Istituto Zooprofilattico Sperimentale delle Venezie, EU/OIE/Reference Laboratory and FAO Reference Centre for AI and ND	Istituto Zooprofilattico Sperimentale delle Venezie	Barbierato, G.; Zecchin, B.; Fusaro, A.; Schivo, A.; Salviato, A.; Palumbo, E.; Giussani, E.; Pastori, A.; Monne, I.; Terregino, C.
Italy	2021-Nov-08	EPI_ISL_14760560	A/turkey/Italy/21VIR9372-1/2021	Istituto Zooprofilattico Sperimentale delle Venezie, EU/OIE/Reference Laboratory and FAO Reference Centre for AI and ND	Istituto Zooprofilattico Sperimentale delle Venezie	Barbierato, G.; Zecchin, B.; Fusaro, A.; Schivo, A.; Salviato, A.; Palumbo, E.; Giussani, E.; Pastori, A.; Monne, I.; Terregino, C.
Italy	2021-Nov-09	EPI_ISL_14760561	A/quail/Italy/21VIR9474-1/2021	Istituto Zooprofilattico Sperimentale delle Venezie, EU/OIE/Reference Laboratory and FAO Reference Centre for AI and ND	Istituto Zooprofilattico Sperimentale delle Venezie	Barbierato, G.; Zecchin, B.; Fusaro, A.; Schivo, A.; Salviato, A.; Palumbo, E.; Giussani, E.; Pastori, A.; Monne, I.; Terregino, C.
Italy	2021-Nov-09	EPI_ISL_14760562	A/duck/Italy/21VIR9373-2/2021	Istituto Zooprofilattico Sperimentale delle Venezie, EU/OIE/Reference Laboratory and FAO Reference Centre for AI and ND	Istituto Zooprofilattico Sperimentale delle Venezie	Barbierato, G.; Zecchin, B.; Fusaro, A.; Schivo, A.; Salviato, A.; Palumbo, E.; Giussani, E.; Pastori, A.; Monne, I.; Terregino, C.
Italy	2021-Nov-09	EPI_ISL_14760563	A/turkey/Italy/21VIR9426-3/2021	Istituto Zooprofilattico Sperimentale delle Venezie, EU/OIE/Reference Laboratory and FAO Reference Centre for AI and ND	Istituto Zooprofilattico Sperimentale delle Venezie	Barbierato, G.; Zecchin, B.; Fusaro, A.; Schivo, A.; Salviato, A.; Palumbo, E.; Giussani, E.; Pastori, A.; Monne, I.; Terregino, C.
Italy	2021-Nov-10	EPI_ISL_14760564	A/turkey/Italy/21VIR9476-1/2021	Istituto Zooprofilattico Sperimentale delle Venezie, EU/OIE/Reference Laboratory and FAO Reference Centre for AI and ND	Istituto Zooprofilattico Sperimentale delle Venezie	Barbierato, G.; Zecchin, B.; Fusaro, A.; Schivo, A.; Salviato, A.; Palumbo, E.; Giussani, E.; Pastori, A.; Monne, I.; Terregino, C.
Italy	2021-Nov-10	EPI_ISL_14760565	A/turkey/Italy/21VIR9475-1/2021	Istituto Zooprofilattico Sperimentale delle Venezie, EU/OIE/Reference Laboratory and FAO Reference Centre for AI and ND	Istituto Zooprofilattico Sperimentale delle Venezie	Barbierato, G.; Zecchin, B.; Fusaro, A.; Schivo, A.; Salviato, A.; Palumbo, E.; Giussani, E.; Pastori, A.; Monne, I.; Terregino, C.
Italy	2021-Nov-11	EPI_ISL_14760566	A/chicken/Italy/21VIR9509-1/2021	Istituto Zooprofilattico Sperimentale delle Venezie, EU/OIE/Reference Laboratory and FAO Reference Centre for AI and ND	Istituto Zooprofilattico Sperimentale delle Venezie	Barbierato, G.; Zecchin, B.; Fusaro, A.; Schivo, A.; Salviato, A.; Palumbo, E.; Giussani, E.; Pastori, A.; Monne, I.; Terregino, C.
Italy	2021-Nov-11	EPI_ISL_14760567	A/chicken/Italy/21VIR9507-7/2021	Istituto Zooprofilattico Sperimentale delle Venezie, EU/OIE/Reference Laboratory and FAO Reference Centre for AI and ND	Istituto Zooprofilattico Sperimentale delle Venezie	Barbierato, G.; Zecchin, B.; Fusaro, A.; Schivo, A.; Salviato, A.; Palumbo, E.; Giussani, E.; Pastori, A.; Monne, I.; Terregino, C.
Italy	2021-Nov-11	EPI_ISL_14760568	A/chicken/Italy/21VIR9508-3/2021	Istituto Zooprofilattico Sperimentale delle Venezie, EU/OIE/Reference Laboratory and FAO Reference Centre for AI and ND	Istituto Zooprofilattico Sperimentale delle Venezie	Barbierato, G.; Zecchin, B.; Fusaro, A.; Schivo, A.; Salviato, A.; Palumbo, E.; Giussani, E.; Pastori, A.; Monne, I.; Terregino, C.
Italy	2021-Nov-12	EPI_ISL_14760569	A/turkey/Italy/21VIR9607-2/2021	Istituto Zooprofilattico Sperimentale delle Venezie, EU/OIE/Reference Laboratory and FAO Reference Centre for AI and ND	Istituto Zooprofilattico Sperimentale delle Venezie	Barbierato, G.; Zecchin, B.; Fusaro, A.; Schivo, A.; Salviato, A.; Palumbo, E.; Giussani, E.; Pastori, A.; Monne, I.; Terregino, C.
Italy	2021-Nov-12	EPI_ISL_14760570	A/turkey/Italy/21VIR9606-2/2021	Istituto Zooprofilattico Sperimentale delle Venezie, EU/OIE/Reference Laboratory and FAO Reference Centre for AI and ND	Istituto Zooprofilattico Sperimentale delle Venezie	Barbierato, G.; Zecchin, B.; Fusaro, A.; Schivo, A.; Salviato, A.; Palumbo, E.; Giussani, E.; Pastori, A.; Monne, I.; Terregino, C.
Italy	2021-Nov-12	EPI_ISL_14760571	A/turkey/Italy/21VIR9604-3/2021	Istituto Zooprofilattico Sperimentale delle Venezie, EU/OIE/Reference Laboratory and FAO Reference Centre for AI and ND	Istituto Zooprofilattico Sperimentale delle Venezie	Barbierato, G.; Zecchin, B.; Fusaro, A.; Schivo, A.; Salviato, A.; Palumbo, E.; Giussani, E.; Pastori, A.; Monne, I.; Terregino, C.
Italy	2021-Nov-12	EPI_ISL_14760572	A/turkey/Italy/21VIR9609-2/2021	Istituto Zooprofilattico Sperimentale delle Venezie, EU/OIE/Reference Laboratory and FAO Reference Centre for AI and ND	Istituto Zooprofilattico Sperimentale delle Venezie	Barbierato, G.; Zecchin, B.; Fusaro, A.; Schivo, A.; Salviato, A.; Palumbo, E.; Giussani, E.; Pastori, A.; Monne, I.; Terregino, C.
Italy	2021-Nov-12	EPI_ISL_14760573	A/turkey/Italy/21VIR9605-4/2021	Istituto Zooprofilattico Sperimentale delle Venezie, EU/OIE/Reference Laboratory and FAO Reference Centre for AI and ND	Istituto Zooprofilattico Sperimentale delle Venezie	Barbierato, G.; Zecchin, B.; Fusaro, A.; Schivo, A.; Salviato, A.; Palumbo, E.; Giussani, E.; Pastori, A.; Monne, I.; Terregino, C.
Italy	2021-Nov-12	EPI_ISL_14760574	A/turkey/Italy/21VIR9608-2/2021	Istituto Zooprofilattico Sperimentale delle Venezie, EU/OIE/Reference Laboratory and FAO Reference Centre for AI and ND	Istituto Zooprofilattico Sperimentale delle Venezie	Barbierato, G.; Zecchin, B.; Fusaro, A.; Schivo, A.; Salviato, A.; Palumbo, E.; Giussani, E.; Pastori, A.; Monne, I.; Terregino, C.
Italy	2021-Nov-13	EPI_ISL_14760575	A/quail/Italy/21VIR9515-1/2021	Istituto Zooprofilattico Sperimentale delle Venezie, EU/OIE/Reference Laboratory and FAO Reference Centre for AI and ND	Istituto Zooprofilattico Sperimentale delle Venezie	Barbierato, G.; Zecchin, B.; Fusaro, A.; Schivo, A.; Salviato, A.; Palumbo, E.; Giussani, E.; Pastori, A.; Monne, I.; Terregino, C.
Italy	2021-Nov-14	EPI_ISL_14760576	A/turkey/Italy/21VIR9518-1/2021	Istituto Zooprofilattico Sperimentale delle Venezie, EU/OIE/Reference Laboratory and FAO Reference Centre for AI and ND	Istituto Zooprofilattico Sperimentale delle Venezie	Barbierato, G.; Zecchin, B.; Fusaro, A.; Schivo, A.; Salviato, A.; Palumbo, E.; Giussani, E.; Pastori, A.; Monne, I.; Terregino, C.
Italy	2021-Nov-14	EPI_ISL_14760577	A/turkey/Italy/21VIR9519-1/2021	Istituto Zooprofilattico Sperimentale delle Venezie, EU/OIE/Reference Laboratory and FAO Reference Centre for AI and ND	Istituto Zooprofilattico Sperimentale delle Venezie	Barbierato, G.; Zecchin, B.; Fusaro, A.; Schivo, A.; Salviato, A.; Palumbo, E.; Giussani, E.; Pastori, A.; Monne, I.; Terregino, C.
Italy	2021-Nov-14	EPI_ISL_14760578	A/turkey/Italy/21VIR9520-1/2021	Istituto Zooprofilattico Sperimentale delle Venezie, EU/OIE/Reference Laboratory and FAO Reference Centre for AI and ND	Istituto Zooprofilattico Sperimentale delle Venezie	Barbierato, G.; Zecchin, B.; Fusaro, A.; Schivo, A.; Salviato, A.; Palumbo, E.; Giussani, E.; Pastori, A.; Monne, I.; Terregino, C.
Italy	2021-Nov-15	EPI_ISL_14760579	A/turkey/Italy/21VIR9643-2/2021	Istituto Zooprofilattico Sperimentale delle Venezie, EU/OIE/Reference Laboratory and FAO Reference Centre for AI and ND	Istituto Zooprofilattico Sperimentale delle Venezie	Barbierato, G.; Zecchin, B.; Fusaro, A.; Schivo, A.; Salviato, A.; Palumbo, E.; Giussani, E.; Pastori, A.; Monne, I.; Terregino, C.
Italy	2021-Nov-15	EPI_ISL_14760580	A/turkey/Italy/21VIR9644-2/2021	Istituto Zooprofilattico Sperimentale delle Venezie, EU/OIE/Reference Laboratory and FAO Reference Centre for AI and ND	Istituto Zooprofilattico Sperimentale delle Venezie	Barbierato, G.; Zecchin, B.; Fusaro, A.; Schivo, A.; Salviato, A.; Palumbo, E.; Giussani, E.; Pastori, A.; Monne, I.; Terregino, C.
Italy	2021-Nov-15	EPI_ISL_14760581	A/turkey/Italy/21VIR9645-2/2021	Istituto Zooprofilattico Sperimentale delle Venezie, EU/OIE/Reference Laboratory and FAO Reference Centre for AI and ND	Istituto Zooprofilattico Sperimentale delle Venezie	Barbierato, G.; Zecchin, B.; Fusaro, A.; Schivo, A.; Salviato, A.; Palumbo, E.; Giussani, E.; Pastori, A.; Monne, I.; Terregino, C.
Italy	2021-Nov-15	EPI_ISL_14760582	A/chicken/Italy/21VIR9580-23/2021	Istituto Zooprofilattico Sperimentale delle Venezie, EU/OIE/Reference Laboratory and FAO Reference Centre for AI and ND	Istituto Zooprofilattico Sperimentale delle Venezie	Barbierato, G.; Zecchin, B.; Fusaro, A.; Schivo, A.; Salviato, A.; Palumbo, E.; Giussani, E.; Pastori, A.; Monne, I.; Terregino, C.
Italy	2021-Nov-15	EPI_ISL_14760583	A/turkey/Italy/21VIR9579-10/2021	Istituto Zooprofilattico Sperimentale delle Venezie, EU/OIE/Reference Laboratory and FAO Reference Centre for AI and ND	Istituto Zooprofilattico Sperimentale delle Venezie	Barbierato, G.; Zecchin, B.; Fusaro, A.; Schivo, A.; Salviato, A.; Palumbo, E.; Giussani, E.; Pastori, A.; Monne, I.; Terregino, C.
Italy	2021-Nov-15	EPI_ISL_14760584	A/turkey/Italy/21VIR9648-2/2021	Istituto Zooprofilattico Sperimentale delle Venezie, EU/OIE/Reference Laboratory and FAO Reference Centre for AI and ND	Istituto Zooprofilattico Sperimentale delle Venezie	Barbierato, G.; Zecchin, B.; Fusaro, A.; Schivo, A.; Salviato, A.; Palumbo, E.; Giussani, E.; Pastori, A.; Monne, I.; Terregino, C.
Italy	2021-Nov-15	EPI_ISL_14760585	A/turkey/Italy/21VIR9651-2/2021	Istituto Zooprofilattico Sperimentale delle Venezie, EU/OIE/Reference Laboratory and FAO Reference Centre for AI and ND	Istituto Zooprofilattico Sperimentale delle Venezie	Barbierato, G.; Zecchin, B.; Fusaro, A.; Schivo, A.; Salviato, A.; Palumbo, E.; Giussani, E.; Pastori, A.; Monne, I.; Terregino, C.
Italy	2021-Nov-15	EPI_ISL_14760586	A/turkey/Italy/21VIR9650-2/2021	Istituto Zooprofilattico Sperimentale delle Venezie, EU/OIE/Reference Laboratory and FAO Reference Centre for AI and ND	Istituto Zooprofilattico Sperimentale delle Venezie	Barbierato, G.; Zecchin, B.; Fusaro, A.; Schivo, A.; Salviato, A.; Palumbo, E.; Giussani, E.; Pastori, A.; Monne, I.; Terregino, C.
Italy	2021-Nov-15	EPI_ISL_14760587	A/turkey/Italy/21VIR9646-2/2021	Istituto Zooprofilattico Sperimentale delle Venezie, EU/OIE/Reference Laboratory and FAO Reference Centre for AI and ND	Istituto Zooprofilattico Sperimentale delle Venezie	Barbierato, G.; Zecchin, B.; Fusaro, A.; Schivo, A.; Salviato, A.; Palumbo, E.; Giussani, E.; Pastori, A.; Monne, I.; Terregino, C.
Italy	2021-Nov-15	EPI_ISL_14760588	A/turkey/Italy/21VIR9647-2/2021	Istituto Zooprofilattico Sperimentale delle Venezie, EU/OIE/Reference Laboratory and FAO Reference Centre for AI and ND	Istituto Zooprofilattico Sperimentale delle Venezie	Barbierato, G.; Zecchin, B.; Fusaro, A.; Schivo, A.; Salviato, A.; Palumbo, E.; Giussani, E.; Pastori, A.; Monne, I.; Terregino, C.
Italy	2021-Nov-16	EPI_ISL_14760589	A/turkey/Italy/21VIR9694-2/2021	Istituto Zooprofilattico Sperimentale delle Venezie, EU/OIE/Reference Laboratory and FAO Reference Centre for AI and ND	Istituto Zooprofilattico Sperimentale delle Venezie	Barbierato, G.; Zecchin, B.; Fusaro, A.; Schivo, A.; Salviato, A.; Palumbo, E.; Giussani, E.; Pastori, A.; Monne, I.; Terregino, C.
Italy	2021-Nov-16	EPI_ISL_14760590	A/turkey/Italy/21VIR9692-16/2021	Istituto Zooprofilattico Sperimentale delle Venezie, EU/OIE/Reference Laboratory and FAO Reference Centre for AI and ND	Istituto Zooprofilattico Sperimentale delle Venezie	Barbierato, G.; Zecchin, B.; Fusaro, A.; Schivo, A.; Salviato, A.; Palumbo, E.; Giussani, E.; Pastori, A.; Monne, I.; Terregino, C.
Italy	2021-Nov-16	EPI_ISL_14760591	A/turkey/Italy/21VIR9695-4/2021	Istituto Zooprofilattico Sperimentale delle Venezie, EU/OIE/Reference Laboratory and FAO Reference Centre for AI and ND	Istituto Zooprofilattico Sperimentale delle Venezie	Barbierato, G.; Zecchin, B.; Fusaro, A.; Schivo, A.; Salviato, A.; Palumbo, E.; Giussani, E.; Pastori, A.; Monne, I.; Terregino, C.
Italy	2021-Nov-16	EPI_ISL_14760592	A/turkey/Italy/21VIR9693-3/2021	Istituto Zooprofilattico Sperimentale delle Venezie, EU/OIE/Reference Laboratory and FAO Reference Centre for AI and ND	Istituto Zooprofilattico Sperimentale delle Venezie	Barbierato, G.; Zecchin, B.; Fusaro, A.; Schivo, A.; Salviato, A.; Palumbo, E.; Giussani, E.; Pastori, A.; Monne, I.; Terregino, C.
Italy	2021-Nov-16	EPI_ISL_14760593	A/turkey/Italy/21VIR9696-2/2021	Istituto Zooprofilattico Sperimentale delle Venezie, EU/OIE/Reference Laboratory and FAO Reference Centre for AI and ND	Istituto Zooprofilattico Sperimentale delle Venezie	Barbierato, G.; Zecchin, B.; Fusaro, A.; Schivo, A.; Salviato, A.; Palumbo, E.; Giussani, E.; Pastori, A.; Monne, I.; Terregino, C.
Italy	2021-Nov-16	EPI_ISL_14760594	A/turkey/Italy/21VIR9697-3_/2022	Istituto Zooprofilattico Sperimentale delle Venezie, EU/OIE/Reference Laboratory and FAO Reference Centre for AI and ND	Istituto Zooprofilattico Sperimentale delle Venezie	Barbierato, G.; Zecchin, B.; Fusaro, A.; Schivo, A.; Salviato, A.; Palumbo, E.; Giussani, E.; Pastori, A.; Monne, I.; Terregino, C.
Italy	2021-Nov-17	EPI_ISL_14760595	A/turkey/Italy/21VIR9769-4/2021	Istituto Zooprofilattico Sperimentale delle Venezie, EU/OIE/Reference Laboratory and FAO Reference Centre for AI and ND	Istituto Zooprofilattico Sperimentale delle Venezie	Barbierato, G.; Zecchin, B.; Fusaro, A.; Schivo, A.; Salviato, A.; Palumbo, E.; Giussani, E.; Pastori, A.; Monne, I.; Terregino, C.
Italy	2021-Nov-17	EPI_ISL_14760596	A/turkey/Italy/21VIR9766-3/2021	Istituto Zooprofilattico Sperimentale delle Venezie, EU/OIE/Reference Laboratory and FAO Reference Centre for AI and ND	Istituto Zooprofilattico Sperimentale delle Venezie	Barbierato, G.; Zecchin, B.; Fusaro, A.; Schivo, A.; Salviato, A.; Palumbo, E.; Giussani, E.; Pastori, A.; Monne, I.; Terregino, C.
Italy	2021-Nov-17	EPI_ISL_14760597	A/chicken/Italy/21VIR9868-8/2021	Istituto Zooprofilattico Sperimentale delle Venezie, EU/OIE/Reference Laboratory and FAO Reference Centre for AI and ND	Istituto Zooprofilattico Sperimentale delle Venezie	Barbierato, G.; Zecchin, B.; Fusaro, A.; Schivo, A.; Salviato, A.; Palumbo, E.; Giussani, E.; Pastori, A.; Monne, I.; Terregino, C.
Italy	2021-Nov-18	EPI_ISL_14760598	A/chicken/Italy/21VIR9902-2/2021	Istituto Zooprofilattico Sperimentale delle Venezie, EU/OIE/Reference Laboratory and FAO Reference Centre for AI and ND	Istituto Zooprofilattico Sperimentale delle Venezie	Barbierato, G.; Zecchin, B.; Fusaro, A.; Schivo, A.; Salviato, A.; Palumbo, E.; Giussani, E.; Pastori, A.; Monne, I.; Terregino, C.
Italy	2021-Nov-18	EPI_ISL_14760599	A/turkey/Italy/21VIR9870-3/2021	Istituto Zooprofilattico Sperimentale delle Venezie, EU/OIE/Reference Laboratory and FAO Reference Centre for AI and ND	Istituto Zooprofilattico Sperimentale delle Venezie	Barbierato, G.; Zecchin, B.; Fusaro, A.; Schivo, A.; Salviato, A.; Palumbo, E.; Giussani, E.; Pastori, A.; Monne, I.; Terregino, C.
Italy	2021-Nov-18	EPI_ISL_14760600	A/turkey/Italy/21VIR9869-4/2021	Istituto Zooprofilattico Sperimentale delle Venezie, EU/OIE/Reference Laboratory and FAO Reference Centre for AI and ND	Istituto Zooprofilattico Sperimentale delle Venezie	Barbierato, G.; Zecchin, B.; Fusaro, A.; Schivo, A.; Salviato, A.; Palumbo, E.; Giussani, E.; Pastori, A.; Monne, I.; Terregino, C.
Italy	2021-Nov-18	EPI_ISL_14760601	A/turkey/Italy/21VIR9903-2/2021	Istituto Zooprofilattico Sperimentale delle Venezie, EU/OIE/Reference Laboratory and FAO Reference Centre for AI and ND	Istituto Zooprofilattico Sperimentale delle Venezie	Barbierato, G.; Zecchin, B.; Fusaro, A.; Schivo, A.; Salviato, A.; Palumbo, E.; Giussani, E.; Pastori, A.; Monne, I.; Terregino, C.
Italy	2021-Nov-19	EPI_ISL_14760602	A/chicken/Italy/21VIR9830-27/2021	Istituto Zooprofilattico Sperimentale delle Venezie, EU/OIE/Reference Laboratory and FAO Reference Centre for AI and ND	Istituto Zooprofilattico Sperimentale delle Venezie	Barbierato, G.; Zecchin, B.; Fusaro, A.; Schivo, A.; Salviato, A.; Palumbo, E.; Giussani, E.; Pastori, A.; Monne, I.; Terregino, C.
Italy	2021-Nov-19	EPI_ISL_14760603	A/chicken/Italy/21VIR9904-16/2021	Istituto Zooprofilattico Sperimentale delle Venezie, EU/OIE/Reference Laboratory and FAO Reference Centre for AI and ND	Istituto Zooprofilattico Sperimentale delle Venezie	Barbierato, G.; Zecchin, B.; Fusaro, A.; Schivo, A.; Salviato, A.; Palumbo, E.; Giussani, E.; Pastori, A.; Monne, I.; Terregino, C.
Italy	2021-Nov-19	EPI_ISL_14760604	A/chicken/Italy/21VIR9904-17/2021	Istituto Zooprofilattico Sperimentale delle Venezie, EU/OIE/Reference Laboratory and FAO Reference Centre for AI and ND	Istituto Zooprofilattico Sperimentale delle Venezie	Barbierato, G.; Zecchin, B.; Fusaro, A.; Schivo, A.; Salviato, A.; Palumbo, E.; Giussani, E.; Pastori, A.; Monne, I.; Terregino, C.
Italy	2021-Nov-19	EPI_ISL_14760605	A/chicken/Italy/21VIR9904-18/2021	Istituto Zooprofilattico Sperimentale delle Venezie, EU/OIE/Reference Laboratory and FAO Reference Centre for AI and ND	Istituto Zooprofilattico Sperimentale delle Venezie	Barbierato, G.; Zecchin, B.; Fusaro, A.; Schivo, A.; Salviato, A.; Palumbo, E.; Giussani, E.; Pastori, A.; Monne, I.; Terregino, C.
Italy	2021-Nov-19	EPI_ISL_14760606	A/turkey/Italy/21VIR9906-2/2021	Istituto Zooprofilattico Sperimentale delle Venezie, EU/OIE/Reference Laboratory and FAO Reference Centre for AI and ND	Istituto Zooprofilattico Sperimentale delle Venezie	Barbierato, G.; Zecchin, B.; Fusaro, A.; Schivo, A.; Salviato, A.; Palumbo, E.; Giussani, E.; Pastori, A.; Monne, I.; Terregino, C.
Italy	2021-Nov-19	EPI_ISL_14760607	A/turkey/Italy/21VIR9905-2/2021	Istituto Zooprofilattico Sperimentale delle Venezie, EU/OIE/Reference Laboratory and FAO Reference Centre for AI and ND	Istituto Zooprofilattico Sperimentale delle Venezie	Barbierato, G.; Zecchin, B.; Fusaro, A.; Schivo, A.; Salviato, A.; Palumbo, E.; Giussani, E.; Pastori, A.; Monne, I.; Terregino, C.
Italy	2021-Nov-20	EPI_ISL_14760608	A/duck/Italy/21VIR9836-15/2021	Istituto Zooprofilattico Sperimentale delle Venezie, EU/OIE/Reference Laboratory and FAO Reference Centre for AI and ND	Istituto Zooprofilattico Sperimentale delle Venezie	Barbierato, G.; Zecchin, B.; Fusaro, A.; Schivo, A.; Salviato, A.; Palumbo, E.; Giussani, E.; Pastori, A.; Monne, I.; Terregino, C.
Italy	2021-Nov-21	EPI_ISL_14760609	A/turkey/Italy/21VIR9839-1/2021	Istituto Zooprofilattico Sperimentale delle Venezie, EU/OIE/Reference Laboratory and FAO Reference Centre for AI and ND	Istituto Zooprofilattico Sperimentale delle Venezie	Barbierato, G.; Zecchin, B.; Fusaro, A.; Schivo, A.; Salviato, A.; Palumbo, E.; Giussani, E.; Pastori, A.; Monne, I.; Terregino, C.
Italy	2021-Nov-21	EPI_ISL_14760610	A/chicken/Italy/21VIR9837-3/2021	Istituto Zooprofilattico Sperimentale delle Venezie, EU/OIE/Reference Laboratory and FAO Reference Centre for AI and ND	Istituto Zooprofilattico Sperimentale delle Venezie	Barbierato, G.; Zecchin, B.; Fusaro, A.; Schivo, A.; Salviato, A.; Palumbo, E.; Giussani, E.; Pastori, A.; Monne, I.; Terregino, C.
Italy	2021-Nov-22	EPI_ISL_14760611	A/goose/Italy/IZSLT_21VIR10273/2021	Istituto Zooprofilattico Sperimentale del Lazio e della Toscana "M. Aleandri"	Istituto Zooprofilattico Sperimentale delle Venezie	Barbierato, G.; Zecchin, B.; Fusaro, A.; Schivo, A.; Salviato, A.; Palumbo, E.; Giussani, E.; Pastori, A.; Monne, I.; Terregino, C.
Italy	2021-Nov-22	EPI_ISL_14760612	A/chicken/Italy/21VIR9858-3/2021	Istituto Zooprofilattico Sperimentale delle Venezie, EU/OIE/Reference Laboratory and FAO Reference Centre for AI and ND	Istituto Zooprofilattico Sperimentale delle Venezie	Barbierato, G.; Zecchin, B.; Fusaro, A.; Schivo, A.; Salviato, A.; Palumbo, E.; Giussani, E.; Pastori, A.; Monne, I.; Terregino, C.
Italy	2021-Nov-22	EPI_ISL_14760613	A/turkey/Italy/21VIR9889-1/2021	Istituto Zooprofilattico Sperimentale delle Venezie, EU/OIE/Reference Laboratory and FAO Reference Centre for AI and ND	Istituto Zooprofilattico Sperimentale delle Venezie	Barbierato, G.; Zecchin, B.; Fusaro, A.; Schivo, A.; Salviato, A.; Palumbo, E.; Giussani, E.; Pastori, A.; Monne, I.; Terregino, C.
Italy	2021-Nov-22	EPI_ISL_14760614	A/turkey/Italy/21VIR9891-21/2021	Istituto Zooprofilattico Sperimentale delle Venezie, EU/OIE/Reference Laboratory and FAO Reference Centre for AI and ND	Istituto Zooprofilattico Sperimentale delle Venezie	Barbierato, G.; Zecchin, B.; Fusaro, A.; Schivo, A.; Salviato, A.; Palumbo, E.; Giussani, E.; Pastori, A.; Monne, I.; Terregino, C.
Italy	2021-Nov-22	EPI_ISL_14760615	A/turkey/Italy/21VIR9996/2021	Istituto Zooprofilattico Sperimentale delle Venezie, EU/OIE/Reference Laboratory and FAO Reference Centre for AI and ND	Istituto Zooprofilattico Sperimentale delle Venezie	Barbierato, G.; Zecchin, B.; Fusaro, A.; Schivo, A.; Salviato, A.; Palumbo, E.; Giussani, E.; Pastori, A.; Monne, I.; Terregino, C.
Italy	2021-Nov-22	EPI_ISL_14760616	A/chicken/Italy/21VIR10000/2021	Istituto Zooprofilattico Sperimentale delle Venezie, EU/OIE/Reference Laboratory and FAO Reference Centre for AI and ND	Istituto Zooprofilattico Sperimentale delle Venezie	Barbierato, G.; Zecchin, B.; Fusaro, A.; Schivo, A.; Salviato, A.; Palumbo, E.; Giussani, E.; Pastori, A.; Monne, I.; Terregino, C.
Italy	2021-Nov-22	EPI_ISL_14760617	A/turkey/Italy/21VIR9999/2021	Istituto Zooprofilattico Sperimentale delle Venezie, EU/OIE/Reference Laboratory and FAO Reference Centre for AI and ND	Istituto Zooprofilattico Sperimentale delle Venezie	Barbierato, G.; Zecchin, B.; Fusaro, A.; Schivo, A.; Salviato, A.; Palumbo, E.; Giussani, E.; Pastori, A.; Monne, I.; Terregino, C.
Italy	2021-Nov-22	EPI_ISL_14760618	A/turkey/Italy/21VIR9997/2021	Istituto Zooprofilattico Sperimentale delle Venezie, EU/OIE/Reference Laboratory and FAO Reference Centre for AI and ND	Istituto Zooprofilattico Sperimentale delle Venezie	Barbierato, G.; Zecchin, B.; Fusaro, A.; Schivo, A.; Salviato, A.; Palumbo, E.; Giussani, E.; Pastori, A.; Monne, I.; Terregino, C.
Italy	2021-Nov-22	EPI_ISL_14760619	A/turkey/Italy/21VIR10001/2021	Istituto Zooprofilattico Sperimentale delle Venezie, EU/OIE/Reference Laboratory and FAO Reference Centre for AI and ND	Istituto Zooprofilattico Sperimentale delle Venezie	Barbierato, G.; Zecchin, B.; Fusaro, A.; Schivo, A.; Salviato, A.; Palumbo, E.; Giussani, E.; Pastori, A.; Monne, I.; Terregino, C.
Italy	2021-Nov-22	EPI_ISL_14760620	A/chicken/Italy/21VIR9998/2021	Istituto Zooprofilattico Sperimentale delle Venezie, EU/OIE/Reference Laboratory and FAO Reference Centre for AI and ND	Istituto Zooprofilattico Sperimentale delle Venezie	Barbierato, G.; Zecchin, B.; Fusaro, A.; Schivo, A.; Salviato, A.; Palumbo, E.; Giussani, E.; Pastori, A.; Monne, I.; Terregino, C.
Italy	2021-Nov-23	EPI_ISL_14760621	A/turkey/Italy/21VIR9894-3/2021	Istituto Zooprofilattico Sperimentale delle Venezie, EU/OIE/Reference Laboratory and FAO Reference Centre for AI and ND	Istituto Zooprofilattico Sperimentale delle Venezie	Barbierato, G.; Zecchin, B.; Fusaro, A.; Schivo, A.; Salviato, A.; Palumbo, E.; Giussani, E.; Pastori, A.; Monne, I.; Terregino, C.
Italy	2021-Nov-23	EPI_ISL_14760622	A/chicken/Italy/21VIR9944-2/2021	Istituto Zooprofilattico Sperimentale delle Venezie, EU/OIE/Reference Laboratory and FAO Reference Centre for AI and ND	Istituto Zooprofilattico Sperimentale delle Venezie	Barbierato, G.; Zecchin, B.; Fusaro, A.; Schivo, A.; Salviato, A.; Palumbo, E.; Giussani, E.; Pastori, A.; Monne, I.; Terregino, C.
Italy	2021-Nov-23	EPI_ISL_14760623	A/turkey/Italy/21VIR9949-9/2021	Istituto Zooprofilattico Sperimentale delle Venezie, EU/OIE/Reference Laboratory and FAO Reference Centre for AI and ND	Istituto Zooprofilattico Sperimentale delle Venezie	Barbierato, G.; Zecchin, B.; Fusaro, A.; Schivo, A.; Salviato, A.; Palumbo, E.; Giussani, E.; Pastori, A.; Monne, I.; Terregino, C.
Italy	2021-Nov-23	EPI_ISL_14760624	A/chicken/Italy/21VIR9940-5/2021	Istituto Zooprofilattico Sperimentale delle Venezie, EU/OIE/Reference Laboratory and FAO Reference Centre for AI and ND	Istituto Zooprofilattico Sperimentale delle Venezie	Barbierato, G.; Zecchin, B.; Fusaro, A.; Schivo, A.; Salviato, A.; Palumbo, E.; Giussani, E.; Pastori, A.; Monne, I.; Terregino, C.
Italy	2021-Nov-23	EPI_ISL_14760625	A/chicken/Italy/21VIR10096/2021	Istituto Zooprofilattico Sperimentale delle Venezie, EU/OIE/Reference Laboratory and FAO Reference Centre for AI and ND	Istituto Zooprofilattico Sperimentale delle Venezie	Barbierato, G.; Zecchin, B.; Fusaro, A.; Schivo, A.; Salviato, A.; Palumbo, E.; Giussani, E.; Pastori, A.; Monne, I.; Terregino, C.
Italy	2021-Nov-23	EPI_ISL_14760626	A/chicken/Italy/21VIR10093/2021	Istituto Zooprofilattico Sperimentale delle Venezie, EU/OIE/Reference Laboratory and FAO Reference Centre for AI and ND	Istituto Zooprofilattico Sperimentale delle Venezie	Barbierato, G.; Zecchin, B.; Fusaro, A.; Schivo, A.; Salviato, A.; Palumbo, E.; Giussani, E.; Pastori, A.; Monne, I.; Terregino, C.
Italy	2021-Nov-23	EPI_ISL_14760627	A/turkey/Italy/21VIR10097/2021	Istituto Zooprofilattico Sperimentale delle Venezie, EU/OIE/Reference Laboratory and FAO Reference Centre for AI and ND	Istituto Zooprofilattico Sperimentale delle Venezie	Barbierato, G.; Zecchin, B.; Fusaro, A.; Schivo, A.; Salviato, A.; Palumbo, E.; Giussani, E.; Pastori, A.; Monne, I.; Terregino, C.
Italy	2021-Nov-23	EPI_ISL_14760628	A/turkey/Italy/21VIR10095/2021	Istituto Zooprofilattico Sperimentale delle Venezie, EU/OIE/Reference Laboratory and FAO Reference Centre for AI and ND	Istituto Zooprofilattico Sperimentale delle Venezie	Barbierato, G.; Zecchin, B.; Fusaro, A.; Schivo, A.; Salviato, A.; Palumbo, E.; Giussani, E.; Pastori, A.; Monne, I.; Terregino, C.
Italy	2021-Nov-23	EPI_ISL_14760629	A/chicken/Italy/21VIR10094/2021	Istituto Zooprofilattico Sperimentale delle Venezie, EU/OIE/Reference Laboratory and FAO Reference Centre for AI and ND	Istituto Zooprofilattico Sperimentale delle Venezie	Barbierato, G.; Zecchin, B.; Fusaro, A.; Schivo, A.; Salviato, A.; Palumbo, E.; Giussani, E.; Pastori, A.; Monne, I.; Terregino, C.
Italy	2021-Nov-23	EPI_ISL_14760630	A/turkey/Italy/21VIR10092/2021	Istituto Zooprofilattico Sperimentale delle Venezie, EU/OIE/Reference Laboratory and FAO Reference Centre for AI and ND	Istituto Zooprofilattico Sperimentale delle Venezie	Barbierato, G.; Zecchin, B.; Fusaro, A.; Schivo, A.; Salviato, A.; Palumbo, E.; Giussani, E.; Pastori, A.; Monne, I.; Terregino, C.
Italy	2021-Nov-23	EPI_ISL_14760631	A/turkey/Italy/21VIR9901-3/2021	Istituto Zooprofilattico Sperimentale delle Venezie, EU/OIE/Reference Laboratory and FAO Reference Centre for AI and ND	Istituto Zooprofilattico Sperimentale delle Venezie	Barbierato, G.; Zecchin, B.; Fusaro, A.; Schivo, A.; Salviato, A.; Palumbo, E.; Giussani, E.; Pastori, A.; Monne, I.; Terregino, C.
Italy	2021-Nov-24	EPI_ISL_14760632	A/Guinea_fowl/Italy/21VIR10216/2021	Istituto Zooprofilattico Sperimentale delle Venezie, EU/OIE/Reference Laboratory and FAO Reference Centre for AI and ND	Istituto Zooprofilattico Sperimentale delle Venezie	Barbierato, G.; Zecchin, B.; Fusaro, A.; Schivo, A.; Salviato, A.; Palumbo, E.; Giussani, E.; Pastori, A.; Monne, I.; Terregino, C.
Italy	2021-Nov-24	EPI_ISL_14760633	A/Guinea_fowl/Italy/21VIR10231/2021	Istituto Zooprofilattico Sperimentale delle Venezie, EU/OIE/Reference Laboratory and FAO Reference Centre for AI and ND	Istituto Zooprofilattico Sperimentale delle Venezie	Barbierato, G.; Zecchin, B.; Fusaro, A.; Schivo, A.; Salviato, A.; Palumbo, E.; Giussani, E.; Pastori, A.; Monne, I.; Terregino, C.
Italy	2021-Nov-24	EPI_ISL_14760634	A/turkey/Italy/21VIR10103/2021	Istituto Zooprofilattico Sperimentale delle Venezie, EU/OIE/Reference Laboratory and FAO Reference Centre for AI and ND	Istituto Zooprofilattico Sperimentale delle Venezie	Barbierato, G.; Zecchin, B.; Fusaro, A.; Schivo, A.; Salviato, A.; Palumbo, E.; Giussani, E.; Pastori, A.; Monne, I.; Terregino, C.
Italy	2021-Nov-25	EPI_ISL_14760635	A/chicken/Italy/21VIR10252/2021	Istituto Zooprofilattico Sperimentale delle Venezie, EU/OIE/Reference Laboratory and FAO Reference Centre for AI and ND	Istituto Zooprofilattico Sperimentale delle Venezie	Barbierato, G.; Zecchin, B.; Fusaro, A.; Schivo, A.; Salviato, A.; Palumbo, E.; Giussani, E.; Pastori, A.; Monne, I.; Terregino, C.
Italy	2021-Nov-25	EPI_ISL_14760636	A/chicken/Italy/21VIR10146/2021	Istituto Zooprofilattico Sperimentale delle Venezie, EU/OIE/Reference Laboratory and FAO Reference Centre for AI and ND	Istituto Zooprofilattico Sperimentale delle Venezie	Barbierato, G.; Zecchin, B.; Fusaro, A.; Schivo, A.; Salviato, A.; Palumbo, E.; Giussani, E.; Pastori, A.; Monne, I.; Terregino, C.
Italy	2021-Nov-25	EPI_ISL_14760637	A/pheasant/Italy/21VIR10359/2021	Istituto Zooprofilattico Sperimentale delle Venezie, EU/OIE/Reference Laboratory and FAO Reference Centre for AI and ND	Istituto Zooprofilattico Sperimentale delle Venezie	Barbierato, G.; Zecchin, B.; Fusaro, A.; Schivo, A.; Salviato, A.; Palumbo, E.; Giussani, E.; Pastori, A.; Monne, I.; Terregino, C.
Italy	2021-Nov-26	EPI_ISL_14760638	A/guinea_fowl/Italy/21VIR10351/2021	Istituto Zooprofilattico Sperimentale delle Venezie, EU/OIE/Reference Laboratory and FAO Reference Centre for AI and ND	Istituto Zooprofilattico Sperimentale delle Venezie	Barbierato, G.; Zecchin, B.; Fusaro, A.; Schivo, A.; Salviato, A.; Palumbo, E.; Giussani, E.; Pastori, A.; Monne, I.; Terregino, C.
Italy	2021-Nov-26	EPI_ISL_14760639	A/quail/Italy/21VIR10356/2021	Istituto Zooprofilattico Sperimentale delle Venezie, EU/OIE/Reference Laboratory and FAO Reference Centre for AI and ND	Istituto Zooprofilattico Sperimentale delle Venezie	Barbierato, G.; Zecchin, B.; Fusaro, A.; Schivo, A.; Salviato, A.; Palumbo, E.; Giussani, E.; Pastori, A.; Monne, I.; Terregino, C.
Italy	2021-Nov-26	EPI_ISL_14760640	A/chicken/Italy/21VIR10358/2021	Istituto Zooprofilattico Sperimentale delle Venezie, EU/OIE/Reference Laboratory and FAO Reference Centre for AI and ND	Istituto Zooprofilattico Sperimentale delle Venezie	Barbierato, G.; Zecchin, B.; Fusaro, A.; Schivo, A.; Salviato, A.; Palumbo, E.; Giussani, E.; Pastori, A.; Monne, I.; Terregino, C.
Italy	2021-Nov-26	EPI_ISL_14760641	A/chicken/Italy/21VIR10357/2021	Istituto Zooprofilattico Sperimentale delle Venezie, EU/OIE/Reference Laboratory and FAO Reference Centre for AI and ND	Istituto Zooprofilattico Sperimentale delle Venezie	Barbierato, G.; Zecchin, B.; Fusaro, A.; Schivo, A.; Salviato, A.; Palumbo, E.; Giussani, E.; Pastori, A.; Monne, I.; Terregino, C.
Italy	2021-Nov-27	EPI_ISL_14760642	A/chicken/Italy/21VIR10262/2021	Istituto Zooprofilattico Sperimentale delle Venezie, EU/OIE/Reference Laboratory and FAO Reference Centre for AI and ND	Istituto Zooprofilattico Sperimentale delle Venezie	Barbierato, G.; Zecchin, B.; Fusaro, A.; Schivo, A.; Salviato, A.; Palumbo, E.; Giussani, E.; Pastori, A.; Monne, I.; Terregino, C.
Italy	2021-Nov-27	EPI_ISL_14760643	A/chicken/Italy/21VIR10263/2021	Istituto Zooprofilattico Sperimentale delle Venezie, EU/OIE/Reference Laboratory and FAO Reference Centre for AI and ND	Istituto Zooprofilattico Sperimentale delle Venezie	Barbierato, G.; Zecchin, B.; Fusaro, A.; Schivo, A.; Salviato, A.; Palumbo, E.; Giussani, E.; Pastori, A.; Monne, I.; Terregino, C.
Italy	2021-Nov-28	EPI_ISL_14760644	A/chicken/Italy/21VIR10271/2021	Istituto Zooprofilattico Sperimentale delle Venezie, EU/OIE/Reference Laboratory and FAO Reference Centre for AI and ND	Istituto Zooprofilattico Sperimentale delle Venezie	Barbierato, G.; Zecchin, B.; Fusaro, A.; Schivo, A.; Salviato, A.; Palumbo, E.; Giussani, E.; Pastori, A.; Monne, I.; Terregino, C.
Italy	2021-Nov-28	EPI_ISL_14760645	A/chicken/Italy/21VIR10264/2021	Istituto Zooprofilattico Sperimentale delle Venezie, EU/OIE/Reference Laboratory and FAO Reference Centre for AI and ND	Istituto Zooprofilattico Sperimentale delle Venezie	Barbierato, G.; Zecchin, B.; Fusaro, A.; Schivo, A.; Salviato, A.; Palumbo, E.; Giussani, E.; Pastori, A.; Monne, I.; Terregino, C.
Italy	2021-Nov-28	EPI_ISL_14760646	A/chicken/Italy/21VIR10265/2021	Istituto Zooprofilattico Sperimentale delle Venezie, EU/OIE/Reference Laboratory and FAO Reference Centre for AI and ND	Istituto Zooprofilattico Sperimentale delle Venezie	Barbierato, G.; Zecchin, B.; Fusaro, A.; Schivo, A.; Salviato, A.; Palumbo, E.; Giussani, E.; Pastori, A.; Monne, I.; Terregino, C.
Italy	2021-Nov-29	EPI_ISL_14760647	A/turkey/Italy/21VIR10338/2021	Istituto Zooprofilattico Sperimentale delle Venezie, EU/OIE/Reference Laboratory and FAO Reference Centre for AI and ND	Istituto Zooprofilattico Sperimentale delle Venezie	Barbierato, G.; Zecchin, B.; Fusaro, A.; Schivo, A.; Salviato, A.; Palumbo, E.; Giussani, E.; Pastori, A.; Monne, I.; Terregino, C.
Italy	2021-Nov-29	EPI_ISL_14760648	A/chicken/Italy/21VIR10382/2021	Istituto Zooprofilattico Sperimentale delle Venezie, EU/OIE/Reference Laboratory and FAO Reference Centre for AI and ND	Istituto Zooprofilattico Sperimentale delle Venezie	Barbierato, G.; Zecchin, B.; Fusaro, A.; Schivo, A.; Salviato, A.; Palumbo, E.; Giussani, E.; Pastori, A.; Monne, I.; Terregino, C.
Italy	2021-Nov-29	EPI_ISL_14760649	A/turkey/Italy/21VIR10396/2021	Istituto Zooprofilattico Sperimentale delle Venezie, EU/OIE/Reference Laboratory and FAO Reference Centre for AI and ND	Istituto Zooprofilattico Sperimentale delle Venezie	Barbierato, G.; Zecchin, B.; Fusaro, A.; Schivo, A.; Salviato, A.; Palumbo, E.; Giussani, E.; Pastori, A.; Monne, I.; Terregino, C.
Italy	2021-Nov-29	EPI_ISL_14760650	A/turkey/Italy/21VIR10395/2021	Istituto Zooprofilattico Sperimentale delle Venezie, EU/OIE/Reference Laboratory and FAO Reference Centre for AI and ND	Istituto Zooprofilattico Sperimentale delle Venezie	Barbierato, G.; Zecchin, B.; Fusaro, A.; Schivo, A.; Salviato, A.; Palumbo, E.; Giussani, E.; Pastori, A.; Monne, I.; Terregino, C.
Italy	2021-Nov-29	EPI_ISL_14760651	A/chicken/Italy/21VIR10394/2021	Istituto Zooprofilattico Sperimentale delle Venezie, EU/OIE/Reference Laboratory and FAO Reference Centre for AI and ND	Istituto Zooprofilattico Sperimentale delle Venezie	Barbierato, G.; Zecchin, B.; Fusaro, A.; Schivo, A.; Salviato, A.; Palumbo, E.; Giussani, E.; Pastori, A.; Monne, I.; Terregino, C.
Italy	2021-Nov-29	EPI_ISL_14760652	A/turkey/Italy/21VIR10397/2021	Istituto Zooprofilattico Sperimentale delle Venezie, EU/OIE/Reference Laboratory and FAO Reference Centre for AI and ND	Istituto Zooprofilattico Sperimentale delle Venezie	Barbierato, G.; Zecchin, B.; Fusaro, A.; Schivo, A.; Salviato, A.; Palumbo, E.; Giussani, E.; Pastori, A.; Monne, I.; Terregino, C.
Italy	2021-Nov-29	EPI_ISL_14760653	A/turkey/Italy/21VIR10398/2021	Istituto Zooprofilattico Sperimentale delle Venezie, EU/OIE/Reference Laboratory and FAO Reference Centre for AI and ND	Istituto Zooprofilattico Sperimentale delle Venezie	Barbierato, G.; Zecchin, B.; Fusaro, A.; Schivo, A.; Salviato, A.; Palumbo, E.; Giussani, E.; Pastori, A.; Monne, I.; Terregino, C.
Italy	2021-Nov-30	EPI_ISL_14760654	A/chicken/Italy/21VIR10470/2021	Istituto Zooprofilattico Sperimentale delle Venezie, EU/OIE/Reference Laboratory and FAO Reference Centre for AI and ND	Istituto Zooprofilattico Sperimentale delle Venezie	Barbierato, G.; Zecchin, B.; Fusaro, A.; Schivo, A.; Salviato, A.; Palumbo, E.; Giussani, E.; Pastori, A.; Monne, I.; Terregino, C.
Italy	2021-Nov-30	EPI_ISL_14760655	A/chicken/Italy/21VIR10387/2021	Istituto Zooprofilattico Sperimentale delle Venezie, EU/OIE/Reference Laboratory and FAO Reference Centre for AI and ND	Istituto Zooprofilattico Sperimentale delle Venezie	Barbierato, G.; Zecchin, B.; Fusaro, A.; Schivo, A.; Salviato, A.; Palumbo, E.; Giussani, E.; Pastori, A.; Monne, I.; Terregino, C.
Italy	2021-Nov-30	EPI_ISL_14760656	A/goose/Italy/Italy/21VIR10458/2021	Istituto Zooprofilattico Sperimentale delle Venezie, EU/OIE/Reference Laboratory and FAO Reference Centre for AI and ND	Istituto Zooprofilattico Sperimentale delle Venezie	Barbierato, G.; Zecchin, B.; Fusaro, A.; Schivo, A.; Salviato, A.; Palumbo, E.; Giussani, E.; Pastori, A.; Monne, I.; Terregino, C.
Italy	2021-Nov-30	EPI_ISL_14760658	A/chicken/Italy/21VIR10385/2021	Istituto Zooprofilattico Sperimentale delle Venezie, EU/OIE/Reference Laboratory and FAO Reference Centre for AI and ND	Istituto Zooprofilattico Sperimentale delle Venezie	Barbierato, G.; Zecchin, B.; Fusaro, A.; Schivo, A.; Salviato, A.; Palumbo, E.; Giussani, E.; Pastori, A.; Monne, I.; Terregino, C.
Italy	2021-Nov-30	EPI_ISL_14760659	A/chicken/Italy/21VIR10469/2021	Istituto Zooprofilattico Sperimentale delle Venezie, EU/OIE/Reference Laboratory and FAO Reference Centre for AI and ND	Istituto Zooprofilattico Sperimentale delle Venezie	Barbierato, G.; Zecchin, B.; Fusaro, A.; Schivo, A.; Salviato, A.; Palumbo, E.; Giussani, E.; Pastori, A.; Monne, I.; Terregino, C.
Italy	2021-Nov-30	EPI_ISL_14760660	A/turkey/Italy/21VIR10471/2021	Istituto Zooprofilattico Sperimentale delle Venezie, EU/OIE/Reference Laboratory and FAO Reference Centre for AI and ND	Istituto Zooprofilattico Sperimentale delle Venezie	Barbierato, G.; Zecchin, B.; Fusaro, A.; Schivo, A.; Salviato, A.; Palumbo, E.; Giussani, E.; Pastori, A.; Monne, I.; Terregino, C.
Italy	2021-Nov-30	EPI_ISL_14760661	A/chicken/Italy/21VIR10386/2021	Istituto Zooprofilattico Sperimentale delle Venezie, EU/OIE/Reference Laboratory and FAO Reference Centre for AI and ND	Istituto Zooprofilattico Sperimentale delle Venezie	Barbierato, G.; Zecchin, B.; Fusaro, A.; Schivo, A.; Salviato, A.; Palumbo, E.; Giussani, E.; Pastori, A.; Monne, I.; Terregino, C.
Italy	2021-Dec-01	EPI_ISL_14760662	A/duck/Italy/21VIR10523-1/2021	Istituto Zooprofilattico Sperimentale delle Venezie, EU/OIE/Reference Laboratory and FAO Reference Centre for AI and ND	Istituto Zooprofilattico Sperimentale delle Venezie	Barbierato, G.; Zecchin, B.; Fusaro, A.; Schivo, A.; Salviato, A.; Palumbo, E.; Giussani, E.; Pastori, A.; Monne, I.; Terregino, C.
Italy	2021-Dec-01	EPI_ISL_14760663	A/turkey/Italy/21VIR10524-1/2021	Istituto Zooprofilattico Sperimentale delle Venezie, EU/OIE/Reference Laboratory and FAO Reference Centre for AI and ND	Istituto Zooprofilattico Sperimentale delle Venezie	Barbierato, G.; Zecchin, B.; Fusaro, A.; Schivo, A.; Salviato, A.; Palumbo, E.; Giussani, E.; Pastori, A.; Monne, I.; Terregino, C.
Italy	2021-Dec-01	EPI_ISL_14760664	A/turkey/Italy/21VIR10459-1/2021	Istituto Zooprofilattico Sperimentale delle Venezie, EU/OIE/Reference Laboratory and FAO Reference Centre for AI and ND	Istituto Zooprofilattico Sperimentale delle Venezie	Barbierato, G.; Zecchin, B.; Fusaro, A.; Schivo, A.; Salviato, A.; Palumbo, E.; Giussani, E.; Pastori, A.; Monne, I.; Terregino, C.
Italy	2021-Dec-01	EPI_ISL_14760665	A/chicken/Italy/21VIR10463-1/2021	Istituto Zooprofilattico Sperimentale delle Venezie, EU/OIE/Reference Laboratory and FAO Reference Centre for AI and ND	Istituto Zooprofilattico Sperimentale delle Venezie	Barbierato, G.; Zecchin, B.; Fusaro, A.; Schivo, A.; Salviato, A.; Palumbo, E.; Giussani, E.; Pastori, A.; Monne, I.; Terregino, C.
Italy	2021-Dec-01	EPI_ISL_14760666	A/chicken/Italy/21VIR10522-13/2021	Istituto Zooprofilattico Sperimentale delle Venezie, EU/OIE/Reference Laboratory and FAO Reference Centre for AI and ND	Istituto Zooprofilattico Sperimentale delle Venezie	Barbierato, G.; Zecchin, B.; Fusaro, A.; Schivo, A.; Salviato, A.; Palumbo, E.; Giussani, E.; Pastori, A.; Monne, I.; Terregino, C.
Italy	2021-Dec-02	EPI_ISL_14760667	A/turkey/Italy/21VIR10622-1/2021	Istituto Zooprofilattico Sperimentale delle Venezie, EU/OIE/Reference Laboratory and FAO Reference Centre for AI and ND	Istituto Zooprofilattico Sperimentale delle Venezie	Barbierato, G.; Zecchin, B.; Fusaro, A.; Schivo, A.; Salviato, A.; Palumbo, E.; Giussani, E.; Pastori, A.; Monne, I.; Terregino, C.
Italy	2021-Dec-02	EPI_ISL_14760668	A/turkey/Italy/21VIR10617-2/2021	Istituto Zooprofilattico Sperimentale delle Venezie, EU/OIE/Reference Laboratory and FAO Reference Centre for AI and ND	Istituto Zooprofilattico Sperimentale delle Venezie	Barbierato, G.; Zecchin, B.; Fusaro, A.; Schivo, A.; Salviato, A.; Palumbo, E.; Giussani, E.; Pastori, A.; Monne, I.; Terregino, C.
Italy	2021-Dec-02	EPI_ISL_14760669	A/turkey/Italy/21VIR10621-1/2021	Istituto Zooprofilattico Sperimentale delle Venezie, EU/OIE/Reference Laboratory and FAO Reference Centre for AI and ND	Istituto Zooprofilattico Sperimentale delle Venezie	Barbierato, G.; Zecchin, B.; Fusaro, A.; Schivo, A.; Salviato, A.; Palumbo, E.; Giussani, E.; Pastori, A.; Monne, I.; Terregino, C.
Italy	2021-Dec-02	EPI_ISL_14760670	A/chicken/Italy/21VIR10616-1/2021	Istituto Zooprofilattico Sperimentale delle Venezie, EU/OIE/Reference Laboratory and FAO Reference Centre for AI and ND	Istituto Zooprofilattico Sperimentale delle Venezie	Barbierato, G.; Zecchin, B.; Fusaro, A.; Schivo, A.; Salviato, A.; Palumbo, E.; Giussani, E.; Pastori, A.; Monne, I.; Terregino, C.
Italy	2021-Dec-02	EPI_ISL_14760671	A/chicken/Italy/21VIR10618-19/2021	Istituto Zooprofilattico Sperimentale delle Venezie, EU/OIE/Reference Laboratory and FAO Reference Centre for AI and ND	Istituto Zooprofilattico Sperimentale delle Venezie	Barbierato, G.; Zecchin, B.; Fusaro, A.; Schivo, A.; Salviato, A.; Palumbo, E.; Giussani, E.; Pastori, A.; Monne, I.; Terregino, C.
Italy	2021-Dec-02	EPI_ISL_14760672	A/chicken/Italy/21VIR10619-1/2021	Istituto Zooprofilattico Sperimentale delle Venezie, EU/OIE/Reference Laboratory and FAO Reference Centre for AI and ND	Istituto Zooprofilattico Sperimentale delle Venezie	Barbierato, G.; Zecchin, B.; Fusaro, A.; Schivo, A.; Salviato, A.; Palumbo, E.; Giussani, E.; Pastori, A.; Monne, I.; Terregino, C.
Italy	2021-Dec-02	EPI_ISL_14760673	A/chicken/Italy/21VIR10620-1/2021	Istituto Zooprofilattico Sperimentale delle Venezie, EU/OIE/Reference Laboratory and FAO Reference Centre for AI and ND	Istituto Zooprofilattico Sperimentale delle Venezie	Barbierato, G.; Zecchin, B.; Fusaro, A.; Schivo, A.; Salviato, A.; Palumbo, E.; Giussani, E.; Pastori, A.; Monne, I.; Terregino, C.
Italy	2021-Dec-03	EPI_ISL_14760674	A/chicken/Italy/21VIR10724-13/2021	Istituto Zooprofilattico Sperimentale delle Venezie, EU/OIE/Reference Laboratory and FAO Reference Centre for AI and ND	Istituto Zooprofilattico Sperimentale delle Venezie	Barbierato, G.; Zecchin, B.; Fusaro, A.; Schivo, A.; Salviato, A.; Palumbo, E.; Giussani, E.; Pastori, A.; Monne, I.; Terregino, C.
Italy	2021-Dec-03	EPI_ISL_14760675	A/chicken/Italy/21VIR10723-1/2021	Istituto Zooprofilattico Sperimentale delle Venezie, EU/OIE/Reference Laboratory and FAO Reference Centre for AI and ND	Istituto Zooprofilattico Sperimentale delle Venezie	Barbierato, G.; Zecchin, B.; Fusaro, A.; Schivo, A.; Salviato, A.; Palumbo, E.; Giussani, E.; Pastori, A.; Monne, I.; Terregino, C.
Italy	2021-Dec-04	EPI_ISL_14760676	A/chicken/Italy/21VIR10634-1/2021	Istituto Zooprofilattico Sperimentale delle Venezie, EU/OIE/Reference Laboratory and FAO Reference Centre for AI and ND	Istituto Zooprofilattico Sperimentale delle Venezie	Barbierato, G.; Zecchin, B.; Fusaro, A.; Schivo, A.; Salviato, A.; Palumbo, E.; Giussani, E.; Pastori, A.; Monne, I.; Terregino, C.
Italy	2021-Dec-04	EPI_ISL_14760677	A/chicken/Italy/21VIR10635-1/2021	Istituto Zooprofilattico Sperimentale delle Venezie, EU/OIE/Reference Laboratory and FAO Reference Centre for AI and ND	Istituto Zooprofilattico Sperimentale delle Venezie	Barbierato, G.; Zecchin, B.; Fusaro, A.; Schivo, A.; Salviato, A.; Palumbo, E.; Giussani, E.; Pastori, A.; Monne, I.; Terregino, C.
Italy	2021-Dec-04	EPI_ISL_14760678	A/chicken/Italy/21VIR10637-2/2021	Istituto Zooprofilattico Sperimentale delle Venezie, EU/OIE/Reference Laboratory and FAO Reference Centre for AI and ND	Istituto Zooprofilattico Sperimentale delle Venezie	Barbierato, G.; Zecchin, B.; Fusaro, A.; Schivo, A.; Salviato, A.; Palumbo, E.; Giussani, E.; Pastori, A.; Monne, I.; Terregino, C.
Italy	2021-Dec-04	EPI_ISL_14760679	A/turkey/Italy/21VIR10636-17/2021	Istituto Zooprofilattico Sperimentale delle Venezie, EU/OIE/Reference Laboratory and FAO Reference Centre for AI and ND	Istituto Zooprofilattico Sperimentale delle Venezie	Barbierato, G.; Zecchin, B.; Fusaro, A.; Schivo, A.; Salviato, A.; Palumbo, E.; Giussani, E.; Pastori, A.; Monne, I.; Terregino, C.
Italy	2021-Dec-05	EPI_ISL_14760680	A/turkey/Italy/21VIR10645-15/2021	Istituto Zooprofilattico Sperimentale delle Venezie, EU/OIE/Reference Laboratory and FAO Reference Centre for AI and ND	Istituto Zooprofilattico Sperimentale delle Venezie	Barbierato, G.; Zecchin, B.; Fusaro, A.; Schivo, A.; Salviato, A.; Palumbo, E.; Giussani, E.; Pastori, A.; Monne, I.; Terregino, C.
Italy	2021-Dec-06	EPI_ISL_14760681	A/chicken/Italy/21VIR10853/2021	Istituto Zooprofilattico Sperimentale delle Venezie, EU/OIE/Reference Laboratory and FAO Reference Centre for AI and ND	Istituto Zooprofilattico Sperimentale delle Venezie	Barbierato, G.; Zecchin, B.; Fusaro, A.; Schivo, A.; Salviato, A.; Palumbo, E.; Giussani, E.; Pastori, A.; Monne, I.; Terregino, C.
Italy	2021-Dec-06	EPI_ISL_14760682	A/turkey/Italy/21VIR10699-1/2021	Istituto Zooprofilattico Sperimentale delle Venezie, EU/OIE/Reference Laboratory and FAO Reference Centre for AI and ND	Istituto Zooprofilattico Sperimentale delle Venezie	Barbierato, G.; Zecchin, B.; Fusaro, A.; Schivo, A.; Salviato, A.; Palumbo, E.; Giussani, E.; Pastori, A.; Monne, I.; Terregino, C.
Italy	2021-Dec-06	EPI_ISL_14760683	A/turkey/Italy/21VIR10856/2021	Istituto Zooprofilattico Sperimentale delle Venezie, EU/OIE/Reference Laboratory and FAO Reference Centre for AI and ND	Istituto Zooprofilattico Sperimentale delle Venezie	Barbierato, G.; Zecchin, B.; Fusaro, A.; Schivo, A.; Salviato, A.; Palumbo, E.; Giussani, E.; Pastori, A.; Monne, I.; Terregino, C.
Italy	2021-Dec-06	EPI_ISL_14760684	A/turkey/Italy/21VIR10852/2021	Istituto Zooprofilattico Sperimentale delle Venezie, EU/OIE/Reference Laboratory and FAO Reference Centre for AI and ND	Istituto Zooprofilattico Sperimentale delle Venezie	Barbierato, G.; Zecchin, B.; Fusaro, A.; Schivo, A.; Salviato, A.; Palumbo, E.; Giussani, E.; Pastori, A.; Monne, I.; Terregino, C.
Italy	2021-Dec-06	EPI_ISL_14760685	A/turkey/Italy/21VIR10857/2021	Istituto Zooprofilattico Sperimentale delle Venezie, EU/OIE/Reference Laboratory and FAO Reference Centre for AI and ND	Istituto Zooprofilattico Sperimentale delle Venezie	Barbierato, G.; Zecchin, B.; Fusaro, A.; Schivo, A.; Salviato, A.; Palumbo, E.; Giussani, E.; Pastori, A.; Monne, I.; Terregino, C.
Italy	2021-Dec-06	EPI_ISL_14760686	A/turkey/Italy/21VIR10854/2021	Istituto Zooprofilattico Sperimentale delle Venezie, EU/OIE/Reference Laboratory and FAO Reference Centre for AI and ND	Istituto Zooprofilattico Sperimentale delle Venezie	Barbierato, G.; Zecchin, B.; Fusaro, A.; Schivo, A.; Salviato, A.; Palumbo, E.; Giussani, E.; Pastori, A.; Monne, I.; Terregino, C.
Italy	2021-Dec-06	EPI_ISL_14760687	A/turkey/Italy/21VIR10855/2021	Istituto Zooprofilattico Sperimentale delle Venezie, EU/OIE/Reference Laboratory and FAO Reference Centre for AI and ND	Istituto Zooprofilattico Sperimentale delle Venezie	Barbierato, G.; Zecchin, B.; Fusaro, A.; Schivo, A.; Salviato, A.; Palumbo, E.; Giussani, E.; Pastori, A.; Monne, I.; Terregino, C.
Italy	2021-Dec-06	EPI_ISL_14760688	A/chicken/Italy/21VIR10696-7/2021	Istituto Zooprofilattico Sperimentale delle Venezie, EU/OIE/Reference Laboratory and FAO Reference Centre for AI and ND	Istituto Zooprofilattico Sperimentale delle Venezie	Barbierato, G.; Zecchin, B.; Fusaro, A.; Schivo, A.; Salviato, A.; Palumbo, E.; Giussani, E.; Pastori, A.; Monne, I.; Terregino, C.
Italy	2021-Dec-06	EPI_ISL_14760689	A/turkey/Italy/21VIR10697-1/2021	Istituto Zooprofilattico Sperimentale delle Venezie, EU/OIE/Reference Laboratory and FAO Reference Centre for AI and ND	Istituto Zooprofilattico Sperimentale delle Venezie	Barbierato, G.; Zecchin, B.; Fusaro, A.; Schivo, A.; Salviato, A.; Palumbo, E.; Giussani, E.; Pastori, A.; Monne, I.; Terregino, C.
Italy	2021-Dec-06	EPI_ISL_14760690	A/turkey/Italy/21VIR10737-1/2021	Istituto Zooprofilattico Sperimentale delle Venezie, EU/OIE/Reference Laboratory and FAO Reference Centre for AI and ND	Istituto Zooprofilattico Sperimentale delle Venezie	Barbierato, G.; Zecchin, B.; Fusaro, A.; Schivo, A.; Salviato, A.; Palumbo, E.; Giussani, E.; Pastori, A.; Monne, I.; Terregino, C.
Italy	2021-Dec-07	EPI_ISL_14760691	A/chicken/Italy/21VIR10814-1/2021	Istituto Zooprofilattico Sperimentale delle Venezie, EU/OIE/Reference Laboratory and FAO Reference Centre for AI and ND	Istituto Zooprofilattico Sperimentale delle Venezie	Barbierato, G.; Zecchin, B.; Fusaro, A.; Schivo, A.; Salviato, A.; Palumbo, E.; Giussani, E.; Pastori, A.; Monne, I.; Terregino, C.
Italy	2021-Dec-07	EPI_ISL_14760692	A/chicken/Italy/21VIR10808-1/2021	Istituto Zooprofilattico Sperimentale delle Venezie, EU/OIE/Reference Laboratory and FAO Reference Centre for AI and ND	Istituto Zooprofilattico Sperimentale delle Venezie	Barbierato, G.; Zecchin, B.; Fusaro, A.; Schivo, A.; Salviato, A.; Palumbo, E.; Giussani, E.; Pastori, A.; Monne, I.; Terregino, C.
Italy	2021-Dec-07	EPI_ISL_14760693	A/duck/Italy/21VIR10809-1/2021	Istituto Zooprofilattico Sperimentale delle Venezie, EU/OIE/Reference Laboratory and FAO Reference Centre for AI and ND	Istituto Zooprofilattico Sperimentale delle Venezie	Barbierato, G.; Zecchin, B.; Fusaro, A.; Schivo, A.; Salviato, A.; Palumbo, E.; Giussani, E.; Pastori, A.; Monne, I.; Terregino, C.
Italy	2021-Dec-07	EPI_ISL_14760694	A/turkey/Italy/21VIR10810-1/2021	Istituto Zooprofilattico Sperimentale delle Venezie, EU/OIE/Reference Laboratory and FAO Reference Centre for AI and ND	Istituto Zooprofilattico Sperimentale delle Venezie	Barbierato, G.; Zecchin, B.; Fusaro, A.; Schivo, A.; Salviato, A.; Palumbo, E.; Giussani, E.; Pastori, A.; Monne, I.; Terregino, C.
Italy	2021-Dec-07	EPI_ISL_14760695	A/chicken/Italy/21VIR10811-28/2021	Istituto Zooprofilattico Sperimentale delle Venezie, EU/OIE/Reference Laboratory and FAO Reference Centre for AI and ND	Istituto Zooprofilattico Sperimentale delle Venezie	Barbierato, G.; Zecchin, B.; Fusaro, A.; Schivo, A.; Salviato, A.; Palumbo, E.; Giussani, E.; Pastori, A.; Monne, I.; Terregino, C.
Italy	2021-Dec-07	EPI_ISL_14760696	A/chicken/Italy/21VIR10812-11/2021	Istituto Zooprofilattico Sperimentale delle Venezie, EU/OIE/Reference Laboratory and FAO Reference Centre for AI and ND	Istituto Zooprofilattico Sperimentale delle Venezie	Barbierato, G.; Zecchin, B.; Fusaro, A.; Schivo, A.; Salviato, A.; Palumbo, E.; Giussani, E.; Pastori, A.; Monne, I.; Terregino, C.
Italy	2021-Dec-07	EPI_ISL_14760697	A/turkey/Italy/21VIR10929/2021	Istituto Zooprofilattico Sperimentale delle Venezie, EU/OIE/Reference Laboratory and FAO Reference Centre for AI and ND	Istituto Zooprofilattico Sperimentale delle Venezie	Barbierato, G.; Zecchin, B.; Fusaro, A.; Schivo, A.; Salviato, A.; Palumbo, E.; Giussani, E.; Pastori, A.; Monne, I.; Terregino, C.
Italy	2021-Dec-07	EPI_ISL_14760698	A/chicken/Italy/21VIR10928/2021	Istituto Zooprofilattico Sperimentale delle Venezie, EU/OIE/Reference Laboratory and FAO Reference Centre for AI and ND	Istituto Zooprofilattico Sperimentale delle Venezie	Barbierato, G.; Zecchin, B.; Fusaro, A.; Schivo, A.; Salviato, A.; Palumbo, E.; Giussani, E.; Pastori, A.; Monne, I.; Terregino, C.
Italy	2021-Dec-07	EPI_ISL_14760699	A/turkey/Italy/21VIR10930/2021	Istituto Zooprofilattico Sperimentale delle Venezie, EU/OIE/Reference Laboratory and FAO Reference Centre for AI and ND	Istituto Zooprofilattico Sperimentale delle Venezie	Barbierato, G.; Zecchin, B.; Fusaro, A.; Schivo, A.; Salviato, A.; Palumbo, E.; Giussani, E.; Pastori, A.; Monne, I.; Terregino, C.
Italy	2021-Dec-07	EPI_ISL_14760700	A/turkey/Italy/21VIR10757-1/2021	Istituto Zooprofilattico Sperimentale delle Venezie, EU/OIE/Reference Laboratory and FAO Reference Centre for AI and ND	Istituto Zooprofilattico Sperimentale delle Venezie	Barbierato, G.; Zecchin, B.; Fusaro, A.; Schivo, A.; Salviato, A.; Palumbo, E.; Giussani, E.; Pastori, A.; Monne, I.; Terregino, C.
Italy	2021-Dec-08	EPI_ISL_14760701	A/chicken/Italy/21VIR10843-1/2021	Istituto Zooprofilattico Sperimentale delle Venezie, EU/OIE/Reference Laboratory and FAO Reference Centre for AI and ND	Istituto Zooprofilattico Sperimentale delle Venezie	Barbierato, G.; Zecchin, B.; Fusaro, A.; Schivo, A.; Salviato, A.; Palumbo, E.; Giussani, E.; Pastori, A.; Monne, I.; Terregino, C.
Italy	2021-Dec-08	EPI_ISL_14760702	A/turkey/Italy/21VIR10847-1/2021	Istituto Zooprofilattico Sperimentale delle Venezie, EU/OIE/Reference Laboratory and FAO Reference Centre for AI and ND	Istituto Zooprofilattico Sperimentale delle Venezie	Barbierato, G.; Zecchin, B.; Fusaro, A.; Schivo, A.; Salviato, A.; Palumbo, E.; Giussani, E.; Pastori, A.; Monne, I.; Terregino, C.
Italy	2021-Dec-09	EPI_ISL_14760703	A/turkey/Italy/21VIR10970-3/2021	Istituto Zooprofilattico Sperimentale delle Venezie, EU/OIE/Reference Laboratory and FAO Reference Centre for AI and ND	Istituto Zooprofilattico Sperimentale delle Venezie	Barbierato, G.; Zecchin, B.; Fusaro, A.; Schivo, A.; Salviato, A.; Palumbo, E.; Giussani, E.; Pastori, A.; Monne, I.; Terregino, C.
Italy	2021-Dec-09	EPI_ISL_14760704	A/chicken/Italy/21VIR10971-3/2021	Istituto Zooprofilattico Sperimentale delle Venezie, EU/OIE/Reference Laboratory and FAO Reference Centre for AI and ND	Istituto Zooprofilattico Sperimentale delle Venezie	Barbierato, G.; Zecchin, B.; Fusaro, A.; Schivo, A.; Salviato, A.; Palumbo, E.; Giussani, E.; Pastori, A.; Monne, I.; Terregino, C.
Italy	2021-Dec-09	EPI_ISL_14760705	A/chicken/Italy/21VIR10973-4/2021	Istituto Zooprofilattico Sperimentale delle Venezie, EU/OIE/Reference Laboratory and FAO Reference Centre for AI and ND	Istituto Zooprofilattico Sperimentale delle Venezie	Barbierato, G.; Zecchin, B.; Fusaro, A.; Schivo, A.; Salviato, A.; Palumbo, E.; Giussani, E.; Pastori, A.; Monne, I.; Terregino, C.
Italy	2021-Dec-09	EPI_ISL_14760706	A/chicken/Italy/21VIR10972-3/2021	Istituto Zooprofilattico Sperimentale delle Venezie, EU/OIE/Reference Laboratory and FAO Reference Centre for AI and ND	Istituto Zooprofilattico Sperimentale delle Venezie	Barbierato, G.; Zecchin, B.; Fusaro, A.; Schivo, A.; Salviato, A.; Palumbo, E.; Giussani, E.; Pastori, A.; Monne, I.; Terregino, C.
Italy	2021-Dec-09	EPI_ISL_14760707	A/chicken/Italy/21VIR10969-3/2021	Istituto Zooprofilattico Sperimentale delle Venezie, EU/OIE/Reference Laboratory and FAO Reference Centre for AI and ND	Istituto Zooprofilattico Sperimentale delle Venezie	Barbierato, G.; Zecchin, B.; Fusaro, A.; Schivo, A.; Salviato, A.; Palumbo, E.; Giussani, E.; Pastori, A.; Monne, I.; Terregino, C.
Italy	2021-Dec-09	EPI_ISL_14760708	A/turkey/Italy/21VIR10988-1/2021	Istituto Zooprofilattico Sperimentale delle Venezie, EU/OIE/Reference Laboratory and FAO Reference Centre for AI and ND	Istituto Zooprofilattico Sperimentale delle Venezie	Barbierato, G.; Zecchin, B.; Fusaro, A.; Schivo, A.; Salviato, A.; Palumbo, E.; Giussani, E.; Pastori, A.; Monne, I.; Terregino, C.
Italy	2021-Dec-09	EPI_ISL_14760709	A/chicken/Italy/21VIR10989/2021	Istituto Zooprofilattico Sperimentale delle Venezie, EU/OIE/Reference Laboratory and FAO Reference Centre for AI and ND	Istituto Zooprofilattico Sperimentale delle Venezie	Barbierato, G.; Zecchin, B.; Fusaro, A.; Schivo, A.; Salviato, A.; Palumbo, E.; Giussani, E.; Pastori, A.; Monne, I.; Terregino, C.
Italy	2021-Dec-09	EPI_ISL_14760710	A/chicken/Italy/21VIR11072-1/2021	Istituto Zooprofilattico Sperimentale delle Venezie, EU/OIE/Reference Laboratory and FAO Reference Centre for AI and ND	Istituto Zooprofilattico Sperimentale delle Venezie	Barbierato, G.; Zecchin, B.; Fusaro, A.; Schivo, A.; Salviato, A.; Palumbo, E.; Giussani, E.; Pastori, A.; Monne, I.; Terregino, C.
Italy	2021-Dec-09	EPI_ISL_14760711	A/chicken/Italy/21VIR11074-1/2021	Istituto Zooprofilattico Sperimentale delle Venezie, EU/OIE/Reference Laboratory and FAO Reference Centre for AI and ND	Istituto Zooprofilattico Sperimentale delle Venezie	Barbierato, G.; Zecchin, B.; Fusaro, A.; Schivo, A.; Salviato, A.; Palumbo, E.; Giussani, E.; Pastori, A.; Monne, I.; Terregino, C.
Italy	2021-Dec-09	EPI_ISL_14760712	A/chicken/Italy/21VIR11071-2/2021	Istituto Zooprofilattico Sperimentale delle Venezie, EU/OIE/Reference Laboratory and FAO Reference Centre for AI and ND	Istituto Zooprofilattico Sperimentale delle Venezie	Barbierato, G.; Zecchin, B.; Fusaro, A.; Schivo, A.; Salviato, A.; Palumbo, E.; Giussani, E.; Pastori, A.; Monne, I.; Terregino, C.
Italy	2021-Dec-09	EPI_ISL_14760713	A/avian/Italy/21VIR10913-3/2021	Istituto Zooprofilattico Sperimentale delle Venezie, EU/OIE/Reference Laboratory and FAO Reference Centre for AI and ND	Istituto Zooprofilattico Sperimentale delle Venezie	Barbierato, G.; Zecchin, B.; Fusaro, A.; Schivo, A.; Salviato, A.; Palumbo, E.; Giussani, E.; Pastori, A.; Monne, I.; Terregino, C.
Italy	2021-Dec-09	EPI_ISL_14760714	A/chicken/Italy/21VIR10987-1/2021	Istituto Zooprofilattico Sperimentale delle Venezie, EU/OIE/Reference Laboratory and FAO Reference Centre for AI and ND	Istituto Zooprofilattico Sperimentale delle Venezie	Barbierato, G.; Zecchin, B.; Fusaro, A.; Schivo, A.; Salviato, A.; Palumbo, E.; Giussani, E.; Pastori, A.; Monne, I.; Terregino, C.
Italy	2021-Dec-10	EPI_ISL_14760715	A/chicken/Italy/21VIR11076-1/2021	Istituto Zooprofilattico Sperimentale delle Venezie, EU/OIE/Reference Laboratory and FAO Reference Centre for AI and ND	Istituto Zooprofilattico Sperimentale delle Venezie	Barbierato, G.; Zecchin, B.; Fusaro, A.; Schivo, A.; Salviato, A.; Palumbo, E.; Giussani, E.; Pastori, A.; Monne, I.; Terregino, C.
Italy	2021-Dec-10	EPI_ISL_14760716	A/chicken/Italy/21VIR11079-11/2021	Istituto Zooprofilattico Sperimentale delle Venezie, EU/OIE/Reference Laboratory and FAO Reference Centre for AI and ND	Istituto Zooprofilattico Sperimentale delle Venezie	Barbierato, G.; Zecchin, B.; Fusaro, A.; Schivo, A.; Salviato, A.; Palumbo, E.; Giussani, E.; Pastori, A.; Monne, I.; Terregino, C.
Italy	2021-Dec-10	EPI_ISL_14760717	A/chicken/Italy/21VIR11078-10/2021	Istituto Zooprofilattico Sperimentale delle Venezie, EU/OIE/Reference Laboratory and FAO Reference Centre for AI and ND	Istituto Zooprofilattico Sperimentale delle Venezie	Barbierato, G.; Zecchin, B.; Fusaro, A.; Schivo, A.; Salviato, A.; Palumbo, E.; Giussani, E.; Pastori, A.; Monne, I.; Terregino, C.
Italy	2021-Dec-10	EPI_ISL_14760718	A/chicken/Italy/21VIR11073-1/2021	Istituto Zooprofilattico Sperimentale delle Venezie, EU/OIE/Reference Laboratory and FAO Reference Centre for AI and ND	Istituto Zooprofilattico Sperimentale delle Venezie	Barbierato, G.; Zecchin, B.; Fusaro, A.; Schivo, A.; Salviato, A.; Palumbo, E.; Giussani, E.; Pastori, A.; Monne, I.; Terregino, C.
Italy	2021-Dec-10	EPI_ISL_14760719	A/chicken/Italy/21VIR11075-2/2021	Istituto Zooprofilattico Sperimentale delle Venezie, EU/OIE/Reference Laboratory and FAO Reference Centre for AI and ND	Istituto Zooprofilattico Sperimentale delle Venezie	Barbierato, G.; Zecchin, B.; Fusaro, A.; Schivo, A.; Salviato, A.; Palumbo, E.; Giussani, E.; Pastori, A.; Monne, I.; Terregino, C.
Italy	2021-Dec-10	EPI_ISL_14760720	A/turkey/Italy/21VIR11077-1/2021	Istituto Zooprofilattico Sperimentale delle Venezie, EU/OIE/Reference Laboratory and FAO Reference Centre for AI and ND	Istituto Zooprofilattico Sperimentale delle Venezie	Barbierato, G.; Zecchin, B.; Fusaro, A.; Schivo, A.; Salviato, A.; Palumbo, E.; Giussani, E.; Pastori, A.; Monne, I.; Terregino, C.
Italy	2021-Dec-11	EPI_ISL_14760721	A/chicken/Italy/21VIR10995-1/2021	Istituto Zooprofilattico Sperimentale delle Venezie, EU/OIE/Reference Laboratory and FAO Reference Centre for AI and ND	Istituto Zooprofilattico Sperimentale delle Venezie	Barbierato, G.; Zecchin, B.; Fusaro, A.; Schivo, A.; Salviato, A.; Palumbo, E.; Giussani, E.; Pastori, A.; Monne, I.; Terregino, C.
Italy	2021-Dec-11	EPI_ISL_14760722	A/chicken/Italy/21VIR10999-1/2021	Istituto Zooprofilattico Sperimentale delle Venezie, EU/OIE/Reference Laboratory and FAO Reference Centre for AI and ND	Istituto Zooprofilattico Sperimentale delle Venezie	Barbierato, G.; Zecchin, B.; Fusaro, A.; Schivo, A.; Salviato, A.; Palumbo, E.; Giussani, E.; Pastori, A.; Monne, I.; Terregino, C.
Italy	2021-Dec-11	EPI_ISL_14760723	A/chicken/Italy/21VIR10997-1/2021	Istituto Zooprofilattico Sperimentale delle Venezie, EU/OIE/Reference Laboratory and FAO Reference Centre for AI and ND	Istituto Zooprofilattico Sperimentale delle Venezie	Barbierato, G.; Zecchin, B.; Fusaro, A.; Schivo, A.; Salviato, A.; Palumbo, E.; Giussani, E.; Pastori, A.; Monne, I.; Terregino, C.
Italy	2021-Dec-12	EPI_ISL_14760724	A/turkey/Italy/21VIR11006-1/2021	Istituto Zooprofilattico Sperimentale delle Venezie, EU/OIE/Reference Laboratory and FAO Reference Centre for AI and ND	Istituto Zooprofilattico Sperimentale delle Venezie	Barbierato, G.; Zecchin, B.; Fusaro, A.; Schivo, A.; Salviato, A.; Palumbo, E.; Giussani, E.; Pastori, A.; Monne, I.; Terregino, C.
Italy	2021-Dec-12	EPI_ISL_14760725	A/turkey/Italy/21VIR11007-1/2021	Istituto Zooprofilattico Sperimentale delle Venezie, EU/OIE/Reference Laboratory and FAO Reference Centre for AI and ND	Istituto Zooprofilattico Sperimentale delle Venezie	Barbierato, G.; Zecchin, B.; Fusaro, A.; Schivo, A.; Salviato, A.; Palumbo, E.; Giussani, E.; Pastori, A.; Monne, I.; Terregino, C.
Italy	2021-Dec-13	EPI_ISL_14760726	A/turkey/Italy/21VIR11166/2021	Istituto Zooprofilattico Sperimentale delle Venezie, EU/OIE/Reference Laboratory and FAO Reference Centre for AI and ND	Istituto Zooprofilattico Sperimentale delle Venezie	Barbierato, G.; Zecchin, B.; Fusaro, A.; Schivo, A.; Salviato, A.; Palumbo, E.; Giussani, E.; Pastori, A.; Monne, I.; Terregino, C.
Italy	2021-Dec-13	EPI_ISL_14760727	A/chicken/Italy/21VIR11055-1/2021	Istituto Zooprofilattico Sperimentale delle Venezie, EU/OIE/Reference Laboratory and FAO Reference Centre for AI and ND	Istituto Zooprofilattico Sperimentale delle Venezie	Barbierato, G.; Zecchin, B.; Fusaro, A.; Schivo, A.; Salviato, A.; Palumbo, E.; Giussani, E.; Pastori, A.; Monne, I.; Terregino, C.
Italy	2021-Dec-13	EPI_ISL_14760728	A/pheasant/Italy/21VIR11162/2021	Istituto Zooprofilattico Sperimentale delle Venezie, EU/OIE/Reference Laboratory and FAO Reference Centre for AI and ND	Istituto Zooprofilattico Sperimentale delle Venezie	Barbierato, G.; Zecchin, B.; Fusaro, A.; Schivo, A.; Salviato, A.; Palumbo, E.; Giussani, E.; Pastori, A.; Monne, I.; Terregino, C.
Italy	2021-Dec-13	EPI_ISL_14760729	A/turkey/Italy/21VIR11164/2021	Istituto Zooprofilattico Sperimentale delle Venezie, EU/OIE/Reference Laboratory and FAO Reference Centre for AI and ND	Istituto Zooprofilattico Sperimentale delle Venezie	Barbierato, G.; Zecchin, B.; Fusaro, A.; Schivo, A.; Salviato, A.; Palumbo, E.; Giussani, E.; Pastori, A.; Monne, I.; Terregino, C.
Italy	2021-Dec-13	EPI_ISL_14760730	A/pheasant/Italy/21VIR11165/2021	Istituto Zooprofilattico Sperimentale delle Venezie, EU/OIE/Reference Laboratory and FAO Reference Centre for AI and ND	Istituto Zooprofilattico Sperimentale delle Venezie	Barbierato, G.; Zecchin, B.; Fusaro, A.; Schivo, A.; Salviato, A.; Palumbo, E.; Giussani, E.; Pastori, A.; Monne, I.; Terregino, C.
Italy	2021-Dec-13	EPI_ISL_14760731	A/laying_hen/Italy/21VIR11167/2021	Istituto Zooprofilattico Sperimentale delle Venezie, EU/OIE/Reference Laboratory and FAO Reference Centre for AI and ND	Istituto Zooprofilattico Sperimentale delle Venezie	Barbierato, G.; Zecchin, B.; Fusaro, A.; Schivo, A.; Salviato, A.; Palumbo, E.; Giussani, E.; Pastori, A.; Monne, I.; Terregino, C.
Italy	2021-Dec-13	EPI_ISL_14760732	A/laying_hen/Italy/21VIR11168/2021	Istituto Zooprofilattico Sperimentale delle Venezie, EU/OIE/Reference Laboratory and FAO Reference Centre for AI and ND	Istituto Zooprofilattico Sperimentale delle Venezie	Barbierato, G.; Zecchin, B.; Fusaro, A.; Schivo, A.; Salviato, A.; Palumbo, E.; Giussani, E.; Pastori, A.; Monne, I.; Terregino, C.
Italy	2021-Dec-13	EPI_ISL_14760733	A/laying_hen/Italy/21VIR11169/2021	Istituto Zooprofilattico Sperimentale delle Venezie, EU/OIE/Reference Laboratory and FAO Reference Centre for AI and ND	Istituto Zooprofilattico Sperimentale delle Venezie	Barbierato, G.; Zecchin, B.; Fusaro, A.; Schivo, A.; Salviato, A.; Palumbo, E.; Giussani, E.; Pastori, A.; Monne, I.; Terregino, C.
Italy	2021-Dec-13	EPI_ISL_14760734	A/chicken/Italy/21VIR11234/2021	Istituto Zooprofilattico Sperimentale delle Venezie, EU/OIE/Reference Laboratory and FAO Reference Centre for AI and ND	Istituto Zooprofilattico Sperimentale delle Venezie	Barbierato, G.; Zecchin, B.; Fusaro, A.; Schivo, A.; Salviato, A.; Palumbo, E.; Giussani, E.; Pastori, A.; Monne, I.; Terregino, C.
Italy	2021-Dec-13	EPI_ISL_14760735	A/laying_hen/Italy/21VIR11300/2021	Istituto Zooprofilattico Sperimentale delle Venezie, EU/OIE/Reference Laboratory and FAO Reference Centre for AI and ND	Istituto Zooprofilattico Sperimentale delle Venezie	Barbierato, G.; Zecchin, B.; Fusaro, A.; Schivo, A.; Salviato, A.; Palumbo, E.; Giussani, E.; Pastori, A.; Monne, I.; Terregino, C.
Italy	2021-Dec-13	EPI_ISL_14760736	A/chicken/Italy/21VIR11054-1/2021	Istituto Zooprofilattico Sperimentale delle Venezie, EU/OIE/Reference Laboratory and FAO Reference Centre for AI and ND	Istituto Zooprofilattico Sperimentale delle Venezie	Barbierato, G.; Zecchin, B.; Fusaro, A.; Schivo, A.; Salviato, A.; Palumbo, E.; Giussani, E.; Pastori, A.; Monne, I.; Terregino, C.
Italy	2021-Dec-13	EPI_ISL_14760737	A/chicken/Italy/21VIR11056-1/2021	Istituto Zooprofilattico Sperimentale delle Venezie, EU/OIE/Reference Laboratory and FAO Reference Centre for AI and ND	Istituto Zooprofilattico Sperimentale delle Venezie	Barbierato, G.; Zecchin, B.; Fusaro, A.; Schivo, A.; Salviato, A.; Palumbo, E.; Giussani, E.; Pastori, A.; Monne, I.; Terregino, C.
Italy	2021-Dec-13	EPI_ISL_14760738	A/chicken/Italy/21VIR11056-6/2021	Istituto Zooprofilattico Sperimentale delle Venezie, EU/OIE/Reference Laboratory and FAO Reference Centre for AI and ND	Istituto Zooprofilattico Sperimentale delle Venezie	Barbierato, G.; Zecchin, B.; Fusaro, A.; Schivo, A.; Salviato, A.; Palumbo, E.; Giussani, E.; Pastori, A.; Monne, I.; Terregino, C.
Italy	2021-Dec-13	EPI_ISL_14760739	A/turkey/Italy/21VIR11058/2021	Istituto Zooprofilattico Sperimentale delle Venezie, EU/OIE/Reference Laboratory and FAO Reference Centre for AI and ND	Istituto Zooprofilattico Sperimentale delle Venezie	Barbierato, G.; Zecchin, B.; Fusaro, A.; Schivo, A.; Salviato, A.; Palumbo, E.; Giussani, E.; Pastori, A.; Monne, I.; Terregino, C.
Italy	2021-Dec-13	EPI_ISL_14760740	A/turkey/Italy/21VIR11163/2021	Istituto Zooprofilattico Sperimentale delle Venezie, EU/OIE/Reference Laboratory and FAO Reference Centre for AI and ND	Istituto Zooprofilattico Sperimentale delle Venezie	Barbierato, G.; Zecchin, B.; Fusaro, A.; Schivo, A.; Salviato, A.; Palumbo, E.; Giussani, E.; Pastori, A.; Monne, I.; Terregino, C.
Italy	2021-Dec-14	EPI_ISL_14760741	A/chicken/Italy/21VIR11235/2021	Istituto Zooprofilattico Sperimentale delle Venezie, EU/OIE/Reference Laboratory and FAO Reference Centre for AI and ND	Istituto Zooprofilattico Sperimentale delle Venezie	Barbierato, G.; Zecchin, B.; Fusaro, A.; Schivo, A.; Salviato, A.; Palumbo, E.; Giussani, E.; Pastori, A.; Monne, I.; Terregino, C.
Italy	2021-Dec-14	EPI_ISL_14760742	A/avian/Italy/21VIR11236/2021	Istituto Zooprofilattico Sperimentale delle Venezie, EU/OIE/Reference Laboratory and FAO Reference Centre for AI and ND	Istituto Zooprofilattico Sperimentale delle Venezie	Barbierato, G.; Zecchin, B.; Fusaro, A.; Schivo, A.; Salviato, A.; Palumbo, E.; Giussani, E.; Pastori, A.; Monne, I.; Terregino, C.
Italy	2021-Dec-14	EPI_ISL_14760743	A/turkey/Italy/21VIR11237/2021	Istituto Zooprofilattico Sperimentale delle Venezie, EU/OIE/Reference Laboratory and FAO Reference Centre for AI and ND	Istituto Zooprofilattico Sperimentale delle Venezie	Barbierato, G.; Zecchin, B.; Fusaro, A.; Schivo, A.; Salviato, A.; Palumbo, E.; Giussani, E.; Pastori, A.; Monne, I.; Terregino, C.
Italy	2021-Dec-14	EPI_ISL_14760744	A/chicken/Italy/21VIR11238/2021	Istituto Zooprofilattico Sperimentale delle Venezie, EU/OIE/Reference Laboratory and FAO Reference Centre for AI and ND	Istituto Zooprofilattico Sperimentale delle Venezie	Barbierato, G.; Zecchin, B.; Fusaro, A.; Schivo, A.; Salviato, A.; Palumbo, E.; Giussani, E.; Pastori, A.; Monne, I.; Terregino, C.
Italy	2021-Dec-14	EPI_ISL_14760745	A/guinea_fowl/Italy/21VIR11298/2021	Istituto Zooprofilattico Sperimentale delle Venezie, EU/OIE/Reference Laboratory and FAO Reference Centre for AI and ND	Istituto Zooprofilattico Sperimentale delle Venezie	Barbierato, G.; Zecchin, B.; Fusaro, A.; Schivo, A.; Salviato, A.; Palumbo, E.; Giussani, E.; Pastori, A.; Monne, I.; Terregino, C.
Italy	2021-Dec-14	EPI_ISL_14760746	A/turkey/Italy/21VIR11302/2021	Istituto Zooprofilattico Sperimentale delle Venezie, EU/OIE/Reference Laboratory and FAO Reference Centre for AI and ND	Istituto Zooprofilattico Sperimentale delle Venezie	Barbierato, G.; Zecchin, B.; Fusaro, A.; Schivo, A.; Salviato, A.; Palumbo, E.; Giussani, E.; Pastori, A.; Monne, I.; Terregino, C.
Italy	2021-Dec-15	EPI_ISL_14760747	A/turkey/Italy/21VIR11251-1/2021	Istituto Zooprofilattico Sperimentale delle Venezie, EU/OIE/Reference Laboratory and FAO Reference Centre for AI and ND	Istituto Zooprofilattico Sperimentale delle Venezie	Barbierato, G.; Zecchin, B.; Fusaro, A.; Schivo, A.; Salviato, A.; Palumbo, E.; Giussani, E.; Pastori, A.; Monne, I.; Terregino, C.
Italy	2021-Dec-15	EPI_ISL_14760748	A/turkey/Italy/21VIR11252-1/2021	Istituto Zooprofilattico Sperimentale delle Venezie, EU/OIE/Reference Laboratory and FAO Reference Centre for AI and ND	Istituto Zooprofilattico Sperimentale delle Venezie	Barbierato, G.; Zecchin, B.; Fusaro, A.; Schivo, A.; Salviato, A.; Palumbo, E.; Giussani, E.; Pastori, A.; Monne, I.; Terregino, C.
Italy	2021-Dec-15	EPI_ISL_14760749	A/turkey/Italy/21VIR11254-1/2021	Istituto Zooprofilattico Sperimentale delle Venezie, EU/OIE/Reference Laboratory and FAO Reference Centre for AI and ND	Istituto Zooprofilattico Sperimentale delle Venezie	Barbierato, G.; Zecchin, B.; Fusaro, A.; Schivo, A.; Salviato, A.; Palumbo, E.; Giussani, E.; Pastori, A.; Monne, I.; Terregino, C.
Italy	2021-Dec-15	EPI_ISL_14760750	A/laying_hen/Italy/21VIR11253-1/2021	Istituto Zooprofilattico Sperimentale delle Venezie, EU/OIE/Reference Laboratory and FAO Reference Centre for AI and ND	Istituto Zooprofilattico Sperimentale delle Venezie	Barbierato, G.; Zecchin, B.; Fusaro, A.; Schivo, A.; Salviato, A.; Palumbo, E.; Giussani, E.; Pastori, A.; Monne, I.; Terregino, C.
Italy	2021-Dec-15	EPI_ISL_14760751	A/laying_hen/Italy/21VIR11299/2021	Istituto Zooprofilattico Sperimentale delle Venezie, EU/OIE/Reference Laboratory and FAO Reference Centre for AI and ND	Istituto Zooprofilattico Sperimentale delle Venezie	Barbierato, G.; Zecchin, B.; Fusaro, A.; Schivo, A.; Salviato, A.; Palumbo, E.; Giussani, E.; Pastori, A.; Monne, I.; Terregino, C.
Italy	2021-Dec-15	EPI_ISL_14760752	A/avian/Italy/21VIR11301/2021	Istituto Zooprofilattico Sperimentale delle Venezie, EU/OIE/Reference Laboratory and FAO Reference Centre for AI and ND	Istituto Zooprofilattico Sperimentale delle Venezie	Barbierato, G.; Zecchin, B.; Fusaro, A.; Schivo, A.; Salviato, A.; Palumbo, E.; Giussani, E.; Pastori, A.; Monne, I.; Terregino, C.
Italy	2021-Dec-16	EPI_ISL_14760753	A/turkey/Italy/21VIR11384-1/2021	Istituto Zooprofilattico Sperimentale delle Venezie, EU/OIE/Reference Laboratory and FAO Reference Centre for AI and ND	Istituto Zooprofilattico Sperimentale delle Venezie	Barbierato, G.; Zecchin, B.; Fusaro, A.; Schivo, A.; Salviato, A.; Palumbo, E.; Giussani, E.; Pastori, A.; Monne, I.; Terregino, C.
Italy	2021-Dec-16	EPI_ISL_14760754	A/turkey/Italy/21VIR11387-1/2021	Istituto Zooprofilattico Sperimentale delle Venezie, EU/OIE/Reference Laboratory and FAO Reference Centre for AI and ND	Istituto Zooprofilattico Sperimentale delle Venezie	Barbierato, G.; Zecchin, B.; Fusaro, A.; Schivo, A.; Salviato, A.; Palumbo, E.; Giussani, E.; Pastori, A.; Monne, I.; Terregino, C.
Italy	2021-Dec-16	EPI_ISL_14760755	A/laying_hen/Italy/21VIR11390-2/2021	Istituto Zooprofilattico Sperimentale delle Venezie, EU/OIE/Reference Laboratory and FAO Reference Centre for AI and ND	Istituto Zooprofilattico Sperimentale delle Venezie	Barbierato, G.; Zecchin, B.; Fusaro, A.; Schivo, A.; Salviato, A.; Palumbo, E.; Giussani, E.; Pastori, A.; Monne, I.; Terregino, C.
Italy	2021-Dec-16	EPI_ISL_14760756	A/turkey/Italy/21VIR11391-3/2021	Istituto Zooprofilattico Sperimentale delle Venezie, EU/OIE/Reference Laboratory and FAO Reference Centre for AI and ND	Istituto Zooprofilattico Sperimentale delle Venezie	Barbierato, G.; Zecchin, B.; Fusaro, A.; Schivo, A.; Salviato, A.; Palumbo, E.; Giussani, E.; Pastori, A.; Monne, I.; Terregino, C.
Italy	2021-Dec-16	EPI_ISL_14760757	A/turkey/Italy/21VIR11392-2/2021	Istituto Zooprofilattico Sperimentale delle Venezie, EU/OIE/Reference Laboratory and FAO Reference Centre for AI and ND	Istituto Zooprofilattico Sperimentale delle Venezie	Barbierato, G.; Zecchin, B.; Fusaro, A.; Schivo, A.; Salviato, A.; Palumbo, E.; Giussani, E.; Pastori, A.; Monne, I.; Terregino, C.
Italy	2021-Dec-16	EPI_ISL_14760758	A/turkey/Italy/21VIR11393-3/2021	Istituto Zooprofilattico Sperimentale delle Venezie, EU/OIE/Reference Laboratory and FAO Reference Centre for AI and ND	Istituto Zooprofilattico Sperimentale delle Venezie	Barbierato, G.; Zecchin, B.; Fusaro, A.; Schivo, A.; Salviato, A.; Palumbo, E.; Giussani, E.; Pastori, A.; Monne, I.; Terregino, C.
Italy	2021-Dec-16	EPI_ISL_14760762	A/guinea_fowl/Italy/21VIR11383-1/2021	Istituto Zooprofilattico Sperimentale delle Venezie, EU/OIE/Reference Laboratory and FAO Reference Centre for AI and ND	Istituto Zooprofilattico Sperimentale delle Venezie	Barbierato, G.; Zecchin, B.; Fusaro, A.; Schivo, A.; Salviato, A.; Palumbo, E.; Giussani, E.; Pastori, A.; Monne, I.; Terregino, C.
Italy	2021-Dec-16	EPI_ISL_14760774	A/chicken/Italy/21VIR11385-1/2021	Istituto Zooprofilattico Sperimentale delle Venezie, EU/OIE/Reference Laboratory and FAO Reference Centre for AI and ND	Istituto Zooprofilattico Sperimentale delle Venezie	Barbierato, G.; Zecchin, B.; Fusaro, A.; Schivo, A.; Salviato, A.; Palumbo, E.; Giussani, E.; Pastori, A.; Monne, I.; Terregino, C.
Italy	2021-Dec-16	EPI_ISL_14760784	A/turkey/Italy/21VIR11386-1/2021	Istituto Zooprofilattico Sperimentale delle Venezie, EU/OIE/Reference Laboratory and FAO Reference Centre for AI and ND	Istituto Zooprofilattico Sperimentale delle Venezie	Barbierato, G.; Zecchin, B.; Fusaro, A.; Schivo, A.; Salviato, A.; Palumbo, E.; Giussani, E.; Pastori, A.; Monne, I.; Terregino, C.
Italy	2021-Dec-16	EPI_ISL_14760793	A/laying_hen/Italy/21VIR11394-1/2021	Istituto Zooprofilattico Sperimentale delle Venezie, EU/OIE/Reference Laboratory and FAO Reference Centre for AI and ND	Istituto Zooprofilattico Sperimentale delle Venezie	Barbierato, G.; Zecchin, B.; Fusaro, A.; Schivo, A.; Salviato, A.; Palumbo, E.; Giussani, E.; Pastori, A.; Monne, I.; Terregino, C.
Italy	2021-Dec-16	EPI_ISL_14760803	A/laying_hen/Italy/21VIR11395-1/2021	Istituto Zooprofilattico Sperimentale delle Venezie, EU/OIE/Reference Laboratory and FAO Reference Centre for AI and ND	Istituto Zooprofilattico Sperimentale delle Venezie	Barbierato, G.; Zecchin, B.; Fusaro, A.; Schivo, A.; Salviato, A.; Palumbo, E.; Giussani, E.; Pastori, A.; Monne, I.; Terregino, C.
Italy	2021-Dec-16	EPI_ISL_14760814	A/turkey/Italy/21VIR11396-1/2021	Istituto Zooprofilattico Sperimentale delle Venezie, EU/OIE/Reference Laboratory and FAO Reference Centre for AI and ND	Istituto Zooprofilattico Sperimentale delle Venezie	Barbierato, G.; Zecchin, B.; Fusaro, A.; Schivo, A.; Salviato, A.; Palumbo, E.; Giussani, E.; Pastori, A.; Monne, I.; Terregino, C.
Italy	2021-Dec-17	EPI_ISL_14760826	A/laying_hen/Italy/21VIR11486/2021	Istituto Zooprofilattico Sperimentale delle Venezie, EU/OIE/Reference Laboratory and FAO Reference Centre for AI and ND	Istituto Zooprofilattico Sperimentale delle Venezie	Barbierato, G.; Zecchin, B.; Fusaro, A.; Schivo, A.; Salviato, A.; Palumbo, E.; Giussani, E.; Pastori, A.; Monne, I.; Terregino, C.
Italy	2021-Dec-17	EPI_ISL_14760837	A/chicken/Italy/21VIR11485/2021	Istituto Zooprofilattico Sperimentale delle Venezie, EU/OIE/Reference Laboratory and FAO Reference Centre for AI and ND	Istituto Zooprofilattico Sperimentale delle Venezie	Barbierato, G.; Zecchin, B.; Fusaro, A.; Schivo, A.; Salviato, A.; Palumbo, E.; Giussani, E.; Pastori, A.; Monne, I.; Terregino, C.
Italy	2021-Dec-20	EPI_ISL_14760849	A/turkey/Italy/21VIR11509/2021	Istituto Zooprofilattico Sperimentale delle Venezie, EU/OIE/Reference Laboratory and FAO Reference Centre for AI and ND	Istituto Zooprofilattico Sperimentale delle Venezie	Barbierato, G.; Zecchin, B.; Fusaro, A.; Schivo, A.; Salviato, A.; Palumbo, E.; Giussani, E.; Pastori, A.; Monne, I.; Terregino, C.
Italy	2021-Dec-20	EPI_ISL_14760859	A/turkey/Italy/21VIR11510/2021	Istituto Zooprofilattico Sperimentale delle Venezie, EU/OIE/Reference Laboratory and FAO Reference Centre for AI and ND	Istituto Zooprofilattico Sperimentale delle Venezie	Barbierato, G.; Zecchin, B.; Fusaro, A.; Schivo, A.; Salviato, A.; Palumbo, E.; Giussani, E.; Pastori, A.; Monne, I.; Terregino, C.
Italy	2021-Dec-20	EPI_ISL_14760870	A/turkey/Italy/21VIR11440-2/2021	Istituto Zooprofilattico Sperimentale delle Venezie, EU/OIE/Reference Laboratory and FAO Reference Centre for AI and ND	Istituto Zooprofilattico Sperimentale delle Venezie	Barbierato, G.; Zecchin, B.; Fusaro, A.; Schivo, A.; Salviato, A.; Palumbo, E.; Giussani, E.; Pastori, A.; Monne, I.; Terregino, C.
Italy	2021-Dec-20	EPI_ISL_14760880	A/chicken/Italy/21VIR11508/2021	Istituto Zooprofilattico Sperimentale delle Venezie, EU/OIE/Reference Laboratory and FAO Reference Centre for AI and ND	Istituto Zooprofilattico Sperimentale delle Venezie	Barbierato, G.; Zecchin, B.; Fusaro, A.; Schivo, A.; Salviato, A.; Palumbo, E.; Giussani, E.; Pastori, A.; Monne, I.; Terregino, C.
Italy	2021-Dec-20	EPI_ISL_14760891	A/turkey/Italy/21VIR11511/2021	Istituto Zooprofilattico Sperimentale delle Venezie, EU/OIE/Reference Laboratory and FAO Reference Centre for AI and ND	Istituto Zooprofilattico Sperimentale delle Venezie	Barbierato, G.; Zecchin, B.; Fusaro, A.; Schivo, A.; Salviato, A.; Palumbo, E.; Giussani, E.; Pastori, A.; Monne, I.; Terregino, C.
Italy	2021-Dec-20	EPI_ISL_14760902	A/turkey/Italy/21VIR11506/2022	Istituto Zooprofilattico Sperimentale delle Venezie, EU/OIE/Reference Laboratory and FAO Reference Centre for AI and ND	Istituto Zooprofilattico Sperimentale delle Venezie	Barbierato, G.; Zecchin, B.; Fusaro, A.; Schivo, A.; Salviato, A.; Palumbo, E.; Giussani, E.; Pastori, A.; Monne, I.; Terregino, C.
Italy	2021-Dec-21	EPI_ISL_14760913	A/turkey/Italy/21VIR11499-5/2021	Istituto Zooprofilattico Sperimentale delle Venezie, EU/OIE/Reference Laboratory and FAO Reference Centre for AI and ND	Istituto Zooprofilattico Sperimentale delle Venezie	Barbierato, G.; Zecchin, B.; Fusaro, A.; Schivo, A.; Salviato, A.; Palumbo, E.; Giussani, E.; Pastori, A.; Monne, I.; Terregino, C.
Italy	2021-Dec-21	EPI_ISL_14760923	A/turkey/Italy/21VIR11503-1/2021	Istituto Zooprofilattico Sperimentale delle Venezie, EU/OIE/Reference Laboratory and FAO Reference Centre for AI and ND	Istituto Zooprofilattico Sperimentale delle Venezie	Barbierato, G.; Zecchin, B.; Fusaro, A.; Schivo, A.; Salviato, A.; Palumbo, E.; Giussani, E.; Pastori, A.; Monne, I.; Terregino, C.
Italy	2021-Dec-21	EPI_ISL_14760936	A/laying_hen/Italy/21VIR11505-2/2021	Istituto Zooprofilattico Sperimentale delle Venezie, EU/OIE/Reference Laboratory and FAO Reference Centre for AI and ND	Istituto Zooprofilattico Sperimentale delle Venezie	Barbierato, G.; Zecchin, B.; Fusaro, A.; Schivo, A.; Salviato, A.; Palumbo, E.; Giussani, E.; Pastori, A.; Monne, I.; Terregino, C.
[truncated: 395 more rows]
